# Supplementary material for: Wild Steps in a semi-wild setting? Habitat selection and behavior of European bison reintroduced to an enclosure in an anthropogenic landscape
Source: PLoS One. 2019 Nov 7;14(11):e0198308. doi: 10.1371/journal.pone.0198308 (PMC6837835; doi:10.1371/journal.pone.0198308)
Supplement: S2 Table — Percentage of observations designated to feeding, resting, moving and other behaviour during a day across the observation period. (CSV) [file pone.0198308.s002.csv]

Time	Feeding %	Other %	Moving %	Resting %
03:15	0	0	0	100
03:30	0	0	0	100
03:45	50	0	0	50
04:00	33,33333333	0	0	66,66666667
04:15	100	0	0	0
04:30	75	0	25	0
04:45	75	12,5	0	12,5
05:00	63,63636364	0	0	36,36363636
05:15	71,42857143	0	0	28,57142857
05:30	62,5	0	0	37,5
05:45	58,82352941	5,882352941	0	35,29411765
06:00	65	0	0	35
06:15	75	0	0	25
06:30	78,94736842	5,263157895	0	15,78947368
06:45	63,15789474	0	0	36,84210526
07:00	47,36842105	5,263157895	0	47,36842105
07:15	57,89473684	0	0	42,10526316
07:30	52,63157895	0	5,263157895	42,10526316
07:45	55	10	0	35
08:00	55	5	5	35
08:15	47,36842105	5,263157895	0	47,36842105
08:30	31,57894737	15,78947368	0	52,63157895
08:45	36,84210526	10,52631579	0	52,63157895
09:00	47,36842105	5,263157895	0	47,36842105
09:15	26,31578947	10,52631579	0	63,15789474
09:30	36,84210526	5,263157895	0	57,89473684
09:45	45	10	0	45
10:00	38,0952381	19,04761905	4,761904762	38,0952381
10:15	33,33333333	14,28571429	9,523809524	42,85714286
10:30	35	10	5	50
10:45	45	20	0	35
11:00	66,66666667	5,555555556	0	27,77777778
11:15	61,11111111	16,66666667	5,555555556	16,66666667
11:30	73,33333333	0	0	26,66666667
11:45	62,5	0	12,5	25
12:00	57,14285714	14,28571429	7,142857143	21,42857143
12:15	53,84615385	7,692307692	0	38,46153846
12:30	53,84615385	7,692307692	0	38,46153846
12:45	46,66666667	13,33333333	13,33333333	26,66666667
13:00	66,66666667	13,33333333	6,666666667	13,33333333
13:15	64,28571429	14,28571429	7,142857143	14,28571429
13:30	92,85714286	0	0	7,142857143
13:45	68,75	6,25	18,75	6,25
14:00	72,22222222	11,11111111	5,555555556	11,11111111
14:15	72,72727273	0	9,090909091	18,18181818
14:30	46,15384615	15,38461538	0	38,46153846
14:45	58,82352941	5,882352941	0	35,29411765
15:00	50	6,25	6,25	37,5
15:15	41,17647059	11,76470588	11,76470588	35,29411765
15:30	55,55555556	5,555555556	0	38,88888889
15:45	50	11,11111111	0	38,88888889
16:00	50	11,11111111	0	38,88888889
16:15	52,38095238	14,28571429	4,761904762	28,57142857
16:30	60,86956522	4,347826087	4,347826087	30,43478261
16:45	60,86956522	4,347826087	8,695652174	26,08695652
17:00	56,52173913	8,695652174	0	34,7826087
17:15	69,56521739	0	0	30,43478261
17:30	69,56521739	4,347826087	8,695652174	17,39130435
17:45	73,91304348	13,04347826	4,347826087	8,695652174
18:00	68,18181818	4,545454545	9,090909091	18,18181818
18:15	69,56521739	13,04347826	0	17,39130435
18:30	65,2173913	8,695652174	4,347826087	21,73913043
18:45	63,63636364	13,63636364	4,545454545	18,18181818
19:00	77,27272727	13,63636364	0	9,090909091
19:15	72,72727273	4,545454545	9,090909091	13,63636364
19:30	77,27272727	9,090909091	4,545454545	9,090909091
19:45	75	15	0	10
20:00	75	4,166666667	12,5	8,333333333
20:15	78,94736842	5,263157895	0	15,78947368
20:30	77,77777778	5,555555556	0	16,66666667
20:45	64,70588235	5,882352941	0	29,41176471
21:00	64,70588235	5,882352941	0	29,41176471
21:15	64,70588235	5,882352941	0	29,41176471
21:30	66,66666667	0	5,555555556	27,77777778
21:45	72,22222222	0	0	27,77777778
22:00	66,66666667	0	0	33,33333333
22:15	84,61538462	0	0	15,38461538
22:30	81,81818182	0	9,090909091	9,090909091
22:45	54,54545455	18,18181818	0	27,27272727
23:00	37,5	12,5	12,5	37,5
23:15	25	25	0	50
23:30	0	33,33333333	0	66,66666667
