# Supplementary material for: Wild Steps in a semi-wild setting? Habitat selection and behavior of European bison reintroduced to an enclosure in an anthropogenic landscape
Source: PLoS One. 2019 Nov 7;14(11):e0198308. doi: 10.1371/journal.pone.0198308 (PMC6837835; doi:10.1371/journal.pone.0198308)
Supplement: S3 Table — Percentage of observations designated to feeding, resting, moving and other behaviour across seasons. (CSV) [file pone.0198308.s003.csv]

Time spent %	Behavior	Season
35	Feeding	Spring
41,37931034	Feeding	Spring
51,85185185	Feeding	Spring
61,53846154	Feeding	Spring
46,42857143	Feeding	Spring
36,36363636	Feeding	Spring
16	Feeding	Spring
85,71428571	Feeding	Spring
53,125	Feeding	Spring
67,85714286	Feeding	Spring
54,16666667	Feeding	Spring
61,76470588	Feeding	Summer
51,72413793	Feeding	Summer
66,66666667	Feeding	Summer
53,33333333	Feeding	Summer
36,84210526	Feeding	Summer
53,57142857	Feeding	Summer
68,75	Feeding	Summer
81,48148148	Feeding	Summer
55,17241379	Feeding	Summer
27,5862069	Feeding	Summer
48,27586207	Feeding	Summer
78,26086957	Feeding	Summer
60	Feeding	Summer
65,71428571	Feeding	Summer
67,64705882	Feeding	Summer
74,19354839	Feeding	Summer
65,625	Feeding	Summer
70,27027027	Feeding	Summer
51,35135135	Feeding	Summer
74,28571429	Feeding	Summer
81,81818182	Feeding	Summer
68,57142857	Feeding	Summer
55,55555556	Feeding	Summer
52,77777778	Feeding	Summer
80,64516129	Feeding	Fall
64,70588235	Feeding	Fall
69,44444444	Feeding	Fall
63,63636364	Feeding	Fall
70	Feeding	Fall
66,66666667	Feeding	Fall
78,78787879	Feeding	Fall
66,66666667	Feeding	Fall
51,51515152	Feeding	Fall
41,17647059	Feeding	Fall
35	Resting	Spring
31,03448276	Resting	Spring
0	Resting	Spring
15,38461538	Resting	Spring
35,71428571	Resting	Spring
50	Resting	Spring
80	Resting	Spring
0	Resting	Spring
21,875	Resting	Spring
0	Resting	Spring
12,5	Resting	Spring
23,52941176	Resting	Summer
13,79310345	Resting	Summer
20	Resting	Summer
43,33333333	Resting	Summer
52,63157895	Resting	Summer
46,42857143	Resting	Summer
31,25	Resting	Summer
18,51851852	Resting	Summer
44,82758621	Resting	Summer
65,51724138	Resting	Summer
51,72413793	Resting	Summer
21,73913043	Resting	Summer
35	Resting	Summer
25,71428571	Resting	Summer
29,41176471	Resting	Summer
22,58064516	Resting	Summer
34,375	Resting	Summer
24,32432432	Resting	Summer
35,13513514	Resting	Summer
25,71428571	Resting	Summer
18,18181818	Resting	Summer
31,42857143	Resting	Summer
38,88888889	Resting	Summer
38,88888889	Resting	Summer
19,35483871	Resting	Fall
35,29411765	Resting	Fall
13,88888889	Resting	Fall
27,27272727	Resting	Fall
12,5	Resting	Fall
20,51282051	Resting	Fall
12,12121212	Resting	Fall
27,27272727	Resting	Fall
36,36363636	Resting	Fall
50	Resting	Fall
15	Moving	Spring
13,79310345	Moving	Spring
11,11111111	Moving	Spring
0	Moving	Spring
3,571428571	Moving	Spring
13,63636364	Moving	Spring
0	Moving	Spring
0	Moving	Spring
6,25	Moving	Spring
3,571428571	Moving	Spring
8,333333333	Moving	Spring
0	Moving	Summer
0	Moving	Summer
6,666666667	Moving	Summer
0	Moving	Summer
5,263157895	Moving	Summer
0	Moving	Summer
0	Moving	Summer
0	Moving	Summer
0	Moving	Summer
3,448275862	Moving	Summer
0	Moving	Summer
0	Moving	Summer
0	Moving	Summer
8,571428571	Moving	Summer
2,941176471	Moving	Summer
3,225806452	Moving	Summer
0	Moving	Summer
0	Moving	Summer
2,702702703	Moving	Summer
0	Moving	Summer
0	Moving	Summer
0	Moving	Summer
5,555555556	Moving	Summer
0	Moving	Summer
0	Moving	Fall
0	Moving	Fall
11,11111111	Moving	Fall
0	Moving	Fall
7,5	Moving	Fall
5,128205128	Moving	Fall
3,03030303	Moving	Fall
0	Moving	Fall
0	Moving	Fall
5,882352941	Moving	Fall
15	Other	Spring
13,79310345	Other	Spring
37,03703704	Other	Spring
23,07692308	Other	Spring
14,28571429	Other	Spring
0	Other	Spring
4	Other	Spring
14,28571429	Other	Spring
18,75	Other	Spring
28,57142857	Other	Spring
25	Other	Spring
14,70588235	Other	Summer
34,48275862	Other	Summer
6,666666667	Other	Summer
3,333333333	Other	Summer
5,263157895	Other	Summer
0	Other	Summer
0	Other	Summer
0	Other	Summer
0	Other	Summer
3,448275862	Other	Summer
0	Other	Summer
0	Other	Summer
5	Other	Summer
0	Other	Summer
0	Other	Summer
0	Other	Summer
0	Other	Summer
5,405405405	Other	Summer
10,81081081	Other	Summer
0	Other	Summer
0	Other	Summer
0	Other	Summer
0	Other	Summer
8,333333333	Other	Summer
0	Other	Fall
0	Other	Fall
5,555555556	Other	Fall
9,090909091	Other	Fall
10	Other	Fall
7,692307692	Other	Fall
6,060606061	Other	Fall
6,060606061	Other	Fall
12,12121212	Other	Fall
2,941176471	Other	Fall
