# Supplementary material for: Wild Steps in a semi-wild setting? Habitat selection and behavior of European bison reintroduced to an enclosure in an anthropogenic landscape
Source: PLoS One. 2019 Nov 7;14(11):e0198308. doi: 10.1371/journal.pone.0198308 (PMC6837835; doi:10.1371/journal.pone.0198308)
Supplement: S4 Table — For each observation day, date, time of sun rise and sun set, daily average temperature and time spent on feeding, resting, moving and other behaviours is given. (CSV) [file pone.0198308.s004.csv]

Sun rise	Sun set	Date	Observaiton day	Daily mean temperature	Feeding %	Other %	Moving %	Resting %
05:38	20:57	29-apr	1	7	32,64	15,54	13,47	38,34
05:36	20:59	30-apr	2	7	43,43	14,68	12,84	29,05
05:31	21:03	02-maj	3	6,5	49,82	41,22	8,96	0
05:08	21:25	13-maj	4	8,5	58,72	26,33	0,71	14,23
05:06	21:27	14-maj	5	8	46,71	15,22	2,77	35,29
05:02	21:31	16-maj	6	14	38,05	2,65	9,73	49,56
04:58	21:34	18-maj	7	18	12,37	4,24	5,65	77,74
04:55	21:38	20-maj	8	15	79,22	16,88	0	3,9
04:52	21:42	22-maj	9	9	53,82	15,58	6,23	24,36
04:50	21:43	23-maj	10	8	59,42	33,77	6,82	0
04:49	21:45	24-maj	11	11	50,39	25,19	7,36	17,05
04:44	21:50	27-maj	12	14	56,18	15,88	1,47	26,47
04:43	21:51	28-maj	13	14	50,69	32,07	2,41	14,83
04:39	21:56	31-maj	14	17	70,18	5,42	6,33	18,07
04:35	22:01	04-jun	15	14	54,68	2,11	0,91	42,3
04:33	22:04	06-jun	16	14	29,65	5,53	6,03	58,79
04:31	22:13	27-jun	17	12,5	56,82	0,65	0	42,53
04:32	22:13	28-jun	18	12,25	63,64	2,93	1,76	31,67
04:33	22:13	29-jun	19	12,5	76,77	2,69	4,71	15,82
04:35	22:11	02-jul	20	13,75	53,29	5,64	0	41,07
05:08	21:43	25-jul	21	18	27,36	5,03	4,72	62,89
05:10	21:41	26-jul	22	20	45,19	3,85	1,28	49,68
05:43	21:05	12-aug	23	14,5	69,17	3,56	5,53	21,74
05:45	21:02	13-aug	24	14	58,6	5,12	1,4	34,88
05:47	21:00	14-aug	25	15	70,57	2,34	8,07	19,01
05:49	20:58	15-aug	26	15,5	53,48	8,82	4,55	33,16
05:51	20:55	16-aug	27	18	68,33	1,76	6,45	23,46
05:59	20:45	20-aug	28	15	61,08	4,55	3,41	30,97
06:03	20:40	22-aug	29	17	62,75	6,75	3	27,5
06:05	20:38	23-aug	30	17,5	50,25	13,05	4,19	32,51
06:19	20:20	30-aug	31	16	63,8	4,69	8,59	22,92
06:27	20:09	03-sep	32	15	70,52	3,58	4,68	21,21
06:29	20:07	04-sep	33	15	60	6,49	2,6	30,91
06:31	20:04	05-sep	34	17	53,54	0,25	7,32	38,89
06:33	20:01	06-sep	35	18,5	50,28	11,39	4,17	34,17
06:39	19:53	09-sep	36	13	73,23	6,13	3,55	17,1
06:41	19:51	10-sep	37	13,5	51,17	4,35	2,68	41,81
06:55	19:32	17-sep	38	10	65,28	11,67	9,72	13,33
06:57	19:29	18-sep	39	10,5	57,27	10	3,03	29,7
06:59	19:26	19-sep	40	10,5	59,5	12	11,25	17,25
07:01	19:24	20-sep	41	11	63,33	11,03	8,46	17,18
07:07	19:16	23-sep	42	14,5	70,61	8,18	7,88	13,33
07:09	19:13	24-sep	43	12	58,9	8,9	5,21	26,99
07:11	19:10	25-sep	44	9,5	45,15	14,85	7,58	32,42
07:15	19:05	27-sep	45	10	45,29	5,29	7,65	41,76
