# Supplementary material for: Wild Steps in a semi-wild setting? Habitat selection and behavior of European bison reintroduced to an enclosure in an anthropogenic landscape
Source: PLoS One. 2019 Nov 7;14(11):e0198308. doi: 10.1371/journal.pone.0198308 (PMC6837835; doi:10.1371/journal.pone.0198308)
Supplement: S5 Table — For each grid cell in the bison enclosure management area, type of behaviour and frequency of occurrence is given. (CSV) [file pone.0198308.s005.csv]

Mangement area	Behavior	Frequency of occurrence
Release area	Resting	8
Release area	Resting	0
Release area	Resting	6
Release area	Resting	1
Release area	Resting	8
Release area	Resting	6
Release area	Resting	9
Release area	Resting	12
Release area	Resting	0
Release area	Resting	8
Release area	Resting	8
Release area	Resting	0
Release area	Resting	10
Release area	Resting	0
Release area	Resting	0
Release area	Resting	10
Release area	Resting	0
Release area	Resting	0
Release area	Resting	0
Release area	Resting	10
Release area	Resting	8
Release area	Resting	6
Release area	Resting	0
Release area	Resting	0
Meadow	Resting	0
Release area	Resting	0
Release area	Resting	0
Release area	Resting	0
Meadow	Resting	0
Meadow	Resting	0
Release area	Resting	5
Release area	Resting	0
Release area	Resting	0
Meadow	Resting	0
Meadow	Resting	0
Meadow	Resting	0
Meadow	Resting	0
Meadow	Resting	9
Meadow	Resting	0
Meadow	Resting	20
Meadow	Resting	4
Release area	Resting	0
Release area	Resting	0
Release area	Resting	0
Meadow	Resting	0
Meadow	Resting	0
Meadow	Resting	0
Meadow	Resting	11
Meadow	Resting	17
Meadow	Resting	0
Meadow	Resting	0
Meadow	Resting	0
Meadow	Resting	21
Release area	Resting	0
Meadow	Resting	0
Meadow	Resting	1
Meadow	Resting	0
Meadow	Resting	0
Meadow	Resting	0
Meadow	Resting	0
Meadow	Resting	4
Meadow	Resting	0
Meadow	Resting	0
Meadow	Resting	0
Meadow	Resting	0
Meadow	Resting	4
Meadow	Resting	0
Meadow	Resting	8
Meadow	Resting	0
Meadow	Resting	0
Meadow	Resting	0
Meadow	Resting	0
Meadow	Resting	0
Meadow	Resting	2
Meadow	Resting	9
Meadow	Resting	1
Meadow	Resting	0
Meadow	Resting	0
Meadow	Resting	0
Meadow	Resting	0
Meadow	Resting	3
Meadow	Resting	12
Meadow	Resting	4
Meadow	Resting	0
Meadow	Resting	0
Meadow	Resting	0
Meadow	Resting	0
Meadow	Resting	0
Meadow	Resting	3
Meadow	Resting	0
Meadow	Resting	0
Meadow	Resting	0
Meadow	Resting	0
Meadow	Resting	0
Meadow	Resting	0
Meadow	Resting	1
Meadow	Resting	0
Meadow	Resting	0
Meadow	Resting	3
Meadow	Resting	0
Meadow	Resting	0
Meadow	Resting	0
Meadow	Resting	0
Meadow	Resting	0
Meadow	Resting	0
Meadow	Resting	0
Meadow	Resting	0
Meadow	Resting	0
Meadow	Resting	0
Meadow	Resting	0
Meadow	Resting	0
Meadow	Resting	0
Meadow	Resting	0
Meadow	Resting	0
Meadow	Resting	2
Meadow	Resting	0
Meadow	Resting	0
Meadow	Resting	0
Meadow	Resting	0
Meadow	Resting	0
Meadow	Resting	0
Meadow	Resting	0
Meadow	Resting	0
Meadow	Resting	7
Meadow	Resting	0
Meadow	Resting	0
Meadow	Resting	0
Meadow	Resting	0
Meadow	Resting	0
Meadow	Resting	0
Meadow	Resting	1
Meadow	Resting	0
Meadow	Resting	0
Meadow	Resting	2
Meadow	Resting	1
Meadow	Resting	0
Meadow	Resting	0
Meadow	Resting	0
Meadow	Resting	0
Meadow	Resting	0
Meadow	Resting	0
Meadow	Resting	0
Meadow	Resting	0
Meadow	Resting	0
Meadow	Resting	0
Meadow	Resting	0
Meadow	Resting	0
Meadow	Resting	0
Meadow	Resting	0
Meadow	Resting	0
Meadow	Resting	0
Meadow	Resting	0
Meadow	Resting	0
Meadow	Resting	0
Meadow	Resting	0
Meadow	Resting	0
Meadow	Resting	0
Meadow	Resting	0
Meadow	Resting	2
Meadow	Resting	0
Meadow	Resting	0
Meadow	Resting	0
Meadow	Resting	2
Meadow	Resting	0
Meadow	Resting	0
Meadow	Resting	0
Meadow	Resting	0
Meadow	Resting	0
Meadow	Resting	0
Meadow	Resting	0
Meadow	Resting	0
Meadow	Resting	0
Meadow	Resting	0
Meadow	Resting	6
Meadow	Resting	0
Meadow	Resting	0
Meadow	Resting	0
Meadow	Resting	0
Meadow	Resting	0
Meadow	Resting	0
Meadow	Resting	0
Meadow	Resting	4
Meadow	Resting	0
Meadow	Resting	3
Meadow	Resting	0
Meadow	Resting	0
Meadow	Resting	0
Meadow	Resting	0
Meadow	Resting	0
Meadow	Resting	3
Meadow	Resting	1
Meadow	Resting	0
Meadow	Resting	0
Meadow	Resting	0
Meadow	Resting	0
Meadow	Resting	11
Meadow	Resting	0
Meadow	Resting	0
Meadow	Resting	0
Meadow	Resting	0
Meadow	Resting	0
Meadow	Resting	0
Meadow	Resting	3
Meadow	Resting	0
Meadow	Resting	0
Meadow	Resting	0
Meadow	Resting	5
Meadow	Resting	0
Meadow	Resting	0
Meadow	Resting	0
Meadow	Resting	0
Meadow	Resting	0
Meadow	Resting	0
Meadow	Resting	0
Meadow	Resting	0
Meadow	Resting	0
Meadow	Resting	1
Meadow	Resting	0
Meadow	Resting	0
Meadow	Resting	0
Meadow	Resting	0
Meadow	Resting	0
Meadow	Resting	0
Meadow	Resting	0
Meadow	Resting	0
Meadow	Resting	0
Meadow	Resting	11
Meadow	Resting	0
Meadow	Resting	0
Meadow	Resting	0
Meadow	Resting	0
Meadow	Resting	0
Meadow	Resting	0
Meadow	Resting	1
Meadow	Resting	0
Meadow	Resting	0
Meadow	Resting	0
Meadow	Resting	0
Meadow	Resting	0
Meadow	Resting	0
Meadow	Resting	0
Meadow	Resting	0
Meadow	Resting	0
Meadow	Resting	0
Meadow	Resting	0
Meadow	Resting	0
Meadow	Resting	0
Meadow	Resting	9
Meadow	Resting	0
Meadow	Resting	0
Meadow	Resting	5
Meadow	Resting	0
Meadow	Resting	0
Meadow	Resting	0
Meadow	Resting	0
Meadow	Resting	0
Meadow	Resting	0
Meadow	Resting	0
Meadow	Resting	8
Meadow	Resting	0
Meadow	Resting	0
Meadow	Resting	0
Meadow	Resting	0
Meadow	Resting	0
Meadow	Resting	0
Meadow	Resting	0
Meadow	Resting	0
Meadow	Resting	0
Meadow	Resting	1
Meadow	Resting	4
Meadow	Resting	0
Meadow	Resting	1
Meadow	Resting	0
Meadow	Resting	0
Meadow	Resting	0
Meadow	Resting	0
Meadow	Resting	0
Meadow	Resting	0
Meadow	Resting	0
Meadow	Resting	0
Meadow	Resting	0
Meadow	Resting	0
Meadow	Resting	0
Meadow	Resting	0
Meadow	Resting	0
Meadow	Resting	0
Meadow	Resting	0
Meadow	Resting	0
Meadow	Resting	0
Meadow	Resting	6
Meadow	Resting	0
Meadow	Resting	0
Meadow	Resting	0
Meadow	Resting	0
Meadow	Resting	0
Meadow	Resting	0
Meadow	Resting	0
Meadow	Resting	0
Meadow	Resting	0
Meadow	Resting	0
Meadow	Resting	0
Meadow	Resting	0
Meadow	Resting	0
Meadow	Resting	0
Meadow	Resting	0
Meadow	Resting	0
Meadow	Resting	0
Meadow	Resting	0
Meadow	Resting	4
Meadow	Resting	0
Meadow	Resting	0
Meadow	Resting	0
Meadow	Resting	0
Meadow	Resting	5
Meadow	Resting	0
Meadow	Resting	0
Meadow	Resting	0
Meadow	Resting	0
Meadow	Resting	0
Meadow	Resting	5
Meadow	Resting	0
Meadow	Resting	0
Meadow	Resting	0
Meadow	Resting	3
Meadow	Resting	0
Meadow	Resting	0
Meadow	Resting	0
Meadow	Resting	0
Meadow	Resting	0
Meadow	Resting	0
Meadow	Resting	0
Meadow	Resting	0
Meadow	Resting	0
Meadow	Resting	0
Meadow	Resting	0
Meadow	Resting	0
Meadow	Resting	0
Meadow	Resting	0
Release area	Feeding	12
Release area	Feeding	2
Release area	Feeding	6
Release area	Feeding	5
Release area	Feeding	0
Release area	Feeding	12
Release area	Feeding	1
Release area	Feeding	7
Release area	Feeding	4
Release area	Feeding	3
Release area	Feeding	3
Release area	Feeding	1
Release area	Feeding	3
Release area	Feeding	1
Release area	Feeding	1
Release area	Feeding	4
Release area	Feeding	5
Release area	Feeding	2
Release area	Feeding	6
Release area	Feeding	4
Release area	Feeding	4
Release area	Feeding	7
Release area	Feeding	2
Release area	Feeding	1
Meadow	Feeding	1
Release area	Feeding	3
Release area	Feeding	1
Release area	Feeding	1
Meadow	Feeding	1
Meadow	Feeding	1
Release area	Feeding	9
Release area	Feeding	3
Release area	Feeding	1
Meadow	Feeding	1
Meadow	Feeding	1
Meadow	Feeding	2
Meadow	Feeding	1
Meadow	Feeding	7
Meadow	Feeding	2
Meadow	Feeding	5
Meadow	Feeding	0
Release area	Feeding	4
Release area	Feeding	1
Release area	Feeding	7
Meadow	Feeding	2
Meadow	Feeding	1
Meadow	Feeding	1
Meadow	Feeding	10
Meadow	Feeding	2
Meadow	Feeding	5
Meadow	Feeding	4
Meadow	Feeding	3
Meadow	Feeding	4
Release area	Feeding	1
Meadow	Feeding	2
Meadow	Feeding	3
Meadow	Feeding	2
Meadow	Feeding	3
Meadow	Feeding	1
Meadow	Feeding	6
Meadow	Feeding	2
Meadow	Feeding	1
Meadow	Feeding	4
Meadow	Feeding	0
Meadow	Feeding	2
Meadow	Feeding	3
Meadow	Feeding	4
Meadow	Feeding	5
Meadow	Feeding	1
Meadow	Feeding	1
Meadow	Feeding	2
Meadow	Feeding	0
Meadow	Feeding	3
Meadow	Feeding	3
Meadow	Feeding	4
Meadow	Feeding	6
Meadow	Feeding	5
Meadow	Feeding	1
Meadow	Feeding	3
Meadow	Feeding	1
Meadow	Feeding	1
Meadow	Feeding	2
Meadow	Feeding	3
Meadow	Feeding	0
Meadow	Feeding	2
Meadow	Feeding	1
Meadow	Feeding	1
Meadow	Feeding	1
Meadow	Feeding	1
Meadow	Feeding	4
Meadow	Feeding	0
Meadow	Feeding	1
Meadow	Feeding	1
Meadow	Feeding	1
Meadow	Feeding	3
Meadow	Feeding	8
Meadow	Feeding	3
Meadow	Feeding	3
Meadow	Feeding	7
Meadow	Feeding	2
Meadow	Feeding	1
Meadow	Feeding	1
Meadow	Feeding	1
Meadow	Feeding	6
Meadow	Feeding	3
Meadow	Feeding	3
Meadow	Feeding	1
Meadow	Feeding	1
Meadow	Feeding	5
Meadow	Feeding	2
Meadow	Feeding	0
Meadow	Feeding	0
Meadow	Feeding	2
Meadow	Feeding	1
Meadow	Feeding	4
Meadow	Feeding	2
Meadow	Feeding	1
Meadow	Feeding	1
Meadow	Feeding	3
Meadow	Feeding	1
Meadow	Feeding	2
Meadow	Feeding	2
Meadow	Feeding	3
Meadow	Feeding	4
Meadow	Feeding	6
Meadow	Feeding	1
Meadow	Feeding	3
Meadow	Feeding	1
Meadow	Feeding	4
Meadow	Feeding	2
Meadow	Feeding	1
Meadow	Feeding	2
Meadow	Feeding	4
Meadow	Feeding	2
Meadow	Feeding	1
Meadow	Feeding	4
Meadow	Feeding	0
Meadow	Feeding	2
Meadow	Feeding	1
Meadow	Feeding	4
Meadow	Feeding	1
Meadow	Feeding	1
Meadow	Feeding	1
Meadow	Feeding	1
Meadow	Feeding	1
Meadow	Feeding	1
Meadow	Feeding	2
Meadow	Feeding	2
Meadow	Feeding	1
Meadow	Feeding	1
Meadow	Feeding	3
Meadow	Feeding	2
Meadow	Feeding	2
Meadow	Feeding	4
Meadow	Feeding	2
Meadow	Feeding	1
Meadow	Feeding	3
Meadow	Feeding	1
Meadow	Feeding	11
Meadow	Feeding	5
Meadow	Feeding	2
Meadow	Feeding	2
Meadow	Feeding	0
Meadow	Feeding	3
Meadow	Feeding	1
Meadow	Feeding	1
Meadow	Feeding	2
Meadow	Feeding	3
Meadow	Feeding	0
Meadow	Feeding	1
Meadow	Feeding	2
Meadow	Feeding	2
Meadow	Feeding	3
Meadow	Feeding	8
Meadow	Feeding	1
Meadow	Feeding	2
Meadow	Feeding	1
Meadow	Feeding	2
Meadow	Feeding	2
Meadow	Feeding	3
Meadow	Feeding	2
Meadow	Feeding	1
Meadow	Feeding	1
Meadow	Feeding	3
Meadow	Feeding	4
Meadow	Feeding	6
Meadow	Feeding	1
Meadow	Feeding	1
Meadow	Feeding	2
Meadow	Feeding	3
Meadow	Feeding	0
Meadow	Feeding	2
Meadow	Feeding	3
Meadow	Feeding	4
Meadow	Feeding	3
Meadow	Feeding	4
Meadow	Feeding	3
Meadow	Feeding	4
Meadow	Feeding	1
Meadow	Feeding	2
Meadow	Feeding	1
Meadow	Feeding	2
Meadow	Feeding	4
Meadow	Feeding	1
Meadow	Feeding	7
Meadow	Feeding	2
Meadow	Feeding	0
Meadow	Feeding	4
Meadow	Feeding	3
Meadow	Feeding	1
Meadow	Feeding	3
Meadow	Feeding	6
Meadow	Feeding	3
Meadow	Feeding	2
Meadow	Feeding	2
Meadow	Feeding	2
Meadow	Feeding	1
Meadow	Feeding	1
Meadow	Feeding	3
Meadow	Feeding	1
Meadow	Feeding	1
Meadow	Feeding	3
Meadow	Feeding	1
Meadow	Feeding	1
Meadow	Feeding	1
Meadow	Feeding	1
Meadow	Feeding	3
Meadow	Feeding	1
Meadow	Feeding	2
Meadow	Feeding	1
Meadow	Feeding	4
Meadow	Feeding	2
Meadow	Feeding	4
Meadow	Feeding	1
Meadow	Feeding	1
Meadow	Feeding	2
Meadow	Feeding	1
Meadow	Feeding	3
Meadow	Feeding	1
Meadow	Feeding	0
Meadow	Feeding	1
Meadow	Feeding	4
Meadow	Feeding	1
Meadow	Feeding	3
Meadow	Feeding	1
Meadow	Feeding	1
Meadow	Feeding	4
Meadow	Feeding	1
Meadow	Feeding	1
Meadow	Feeding	1
Meadow	Feeding	2
Meadow	Feeding	1
Meadow	Feeding	1
Meadow	Feeding	1
Meadow	Feeding	1
Meadow	Feeding	4
Meadow	Feeding	2
Meadow	Feeding	2
Meadow	Feeding	6
Meadow	Feeding	4
Meadow	Feeding	1
Meadow	Feeding	1
Meadow	Feeding	1
Meadow	Feeding	0
Meadow	Feeding	1
Meadow	Feeding	6
Meadow	Feeding	3
Meadow	Feeding	5
Meadow	Feeding	2
Meadow	Feeding	1
Meadow	Feeding	2
Meadow	Feeding	3
Meadow	Feeding	4
Meadow	Feeding	2
Meadow	Feeding	2
Meadow	Feeding	1
Meadow	Feeding	1
Meadow	Feeding	1
Meadow	Feeding	4
Meadow	Feeding	0
Meadow	Feeding	2
Meadow	Feeding	4
Meadow	Feeding	2
Meadow	Feeding	2
Meadow	Feeding	2
Meadow	Feeding	4
Meadow	Feeding	1
Meadow	Feeding	1
Meadow	Feeding	2
Meadow	Feeding	3
Meadow	Feeding	2
Meadow	Feeding	3
Meadow	Feeding	1
Meadow	Feeding	1
Meadow	Feeding	9
Meadow	Feeding	1
Meadow	Feeding	3
Meadow	Feeding	2
Meadow	Feeding	1
Meadow	Feeding	3
Meadow	Feeding	1
Meadow	Feeding	3
Meadow	Feeding	1
Meadow	Feeding	2
Meadow	Feeding	2
Meadow	Feeding	1
Meadow	Feeding	0
Meadow	Feeding	3
Meadow	Feeding	7
Meadow	Feeding	5
Meadow	Feeding	3
Meadow	Feeding	1
Meadow	Feeding	0
Meadow	Feeding	2
Meadow	Feeding	9
Meadow	Feeding	1
Meadow	Feeding	2
Meadow	Feeding	3
Meadow	Feeding	2
Meadow	Feeding	1
Meadow	Feeding	0
Meadow	Feeding	2
Meadow	Feeding	2
Meadow	Feeding	3
Meadow	Feeding	2
Meadow	Feeding	0
Meadow	Feeding	3
Meadow	Feeding	1
Meadow	Feeding	3
Meadow	Feeding	1
Meadow	Feeding	0
Meadow	Feeding	1
Meadow	Feeding	2
Meadow	Feeding	1
Meadow	Feeding	0
Meadow	Feeding	1
Meadow	Feeding	0
Meadow	Feeding	2
