# Supplementary material for: Wild Steps in a semi-wild setting? Habitat selection and behavior of European bison reintroduced to an enclosure in an anthropogenic landscape
Source: PLoS One. 2019 Nov 7;14(11):e0198308. doi: 10.1371/journal.pone.0198308 (PMC6837835; doi:10.1371/journal.pone.0198308)
Supplement: S6 Table — For each grid cell coordinates, values of environmental predictor variables, number of bison occurrences in total and divided into behaviour types is given. (CSV) [file pone.0198308.s006.csv]

	FID_grid20	X	Y	Release area	Tree cover	open meadow	open water	Frequency of occurrence	Resting	Feeding	Other	Moving	COUNT	MEAN	DTM	DOM	KrigPred	CokrigDTMPred	CokrigDTMDOMPred	CokrigDOMPred	KrigPredtrain2	CokrigDTMPredtrain2	CokrigDTMDOMPredtrain2	CokrigDOMPredtrain2	KrigPredfull	CokrigDTMPredfull	CokrigDTMDOMPredfull	CokrigDOMPredfull	ForageQualityCokrigDTMDOMPredfull	ForageQualityCokrigPredfull
0	24	562220	6256310	0,953771319	0	0	0	0	0	0	0	0	36	6,75931	2,9087	0	22,81028371	19,99696314	19,99680514	22,80804639	21,66906451	20,28224519	20,21033061	21,59911449	21,57194908	19,97329969	19,92812855	21,52719688	5,733014745	5,361774095
1	25	562240	6256310	43,48648912	0	0	0	0	0	0	0	0	42	7,59977	2,69506	0	22,77828825	20,46114643	20,46096691	22,77599299	21,77263769	20,64849007	20,56908576	21,69487785	21,65325458	20,41854023	20,36908639	21,60413575	5,511042986	5,36640735
2	26	562260	6256310	0,280199841	0	0	0	0	0	0	0	0	36	7,88002	2,66929	0	22,71306609	20,50980743	20,50963769	22,71089236	21,82491659	20,70615977	20,62473995	21,74513927	21,67957445	20,47622055	20,42769665	21,63137733	5,545259609	5,407874651
3	70	562220	6256330	57,1661113	0	0	0	0	0	0	0	0	42	7,18054	2,80814	0,00141026	22,80234063	20,37013837	20,3700015	22,80040393	21,50592231	20,49105955	20,43485941	21,45116862	21,42722719	20,28689414	20,25312732	21,39376042	5,58929623	5,404917488
4	71	562240	6256330	100	0	0	0	28	8	12	8	0	49	7,5314	2,74979	0	22,72278137	20,43303674	20,43289588	22,72084804	21,66462735	20,59209667	20,52478792	21,59886675	21,54267719	20,37428298	20,33568144	21,50438624	5,617921485	5,442767633
5	72	562260	6256330	61,35244101	0	0	0	0	0	0	0	0	42	6,58371	2,78019	0	22,61433324	20,27475158	20,2746192	22,61246359	21,85031671	20,55090814	20,47233382	21,77361071	21,67537376	20,26567223	20,22293611	21,63300936	5,794095075	5,490424986
6	73	562280	6256330	0,935457749	0	0	0	0	0	0	0	0	42	7,75785	2,6534	0	22,50460636	20,51901014	20,51887671	22,50282645	21,99114154	20,78706412	20,7008332	21,90667494	21,76656118	20,52385456	20,47896811	21,72200807	5,753659096	5,532159822
7	115	562200	6256350	1,292675459	0	0	0	0	0	0	0	0	36	5,72602	2,80058	0	22,83927888	20,63403144	20,63394234	22,8378436	21,70365471	20,65303844	20,60459611	21,65668579	21,65877512	20,47007757	20,44329224	21,63229596	5,838317881	5,494140975
8	116	562220	6256350	96,95500046	0	0	0	2	0	2	0	0	36	6,91354	2,77538	0	22,78070973	20,62101001	20,62091365	22,77922072	21,55469054	20,63910743	20,59206114	21,5089402	21,48689902	20,48053495	20,45577585	21,46240076	5,710820707	5,504632009
9	117	562240	6256350	100	0	0	0	12	6	6	0	0	42	6,8023	2,90128	0	22,64551687	20,21540162	20,21532258	22,64411069	21,68371549	20,41181298	20,35424044	21,62792406	21,55431391	20,1477636	20,12055413	21,52746319	5,99050065	5,579733676
10	118	562260	6256350	100	0	0	0	6	1	5	0	0	36	7,09892	2,93751	0	22,49623484	19,9586987	19,95861777	22,49478113	21,90548471	20,33735728	20,26275698	21,83308926	21,69802376	19,97548926	19,94050212	21,66347728	6,162773022	5,605724048
11	119	562280	6256350	64,72545939	0	0	0	0	0	0	0	0	36	7,09336	2,81276	0	22,36645757	20,10021938	20,10012094	22,36491956	22,0858728	20,5423397	20,45343795	21,99917943	21,80852995	20,16867563	20,12634658	21,7666275	6,08971809	5,6001735
12	120	562300	6256350	1,99519831	0	0	0	0	0	0	0	0	36	6,75768	2,80053	1,11402	22,25132575	20,00156587	20,00184781	22,25327792	22,21999181	20,5597942	20,62277937	22,28496147	21,8835999	20,13173815	20,24734628	21,99953736	6,094820288	5,599128395
13	161	562200	6256370	14,85477214	0	0	0	0	0	0	0	0	36	6,25261	2,4725	0	22,84346819	21,59892094	21,59884723	22,8424435	21,9387228	21,34720273	21,30097968	21,893376	21,902076	21,3233887	21,30033318	21,87917741	5,661680735	5,566840257
14	162	562220	6256370	100	0	0	0	8	8	0	0	0	36	6,16072	2,53654	0	22,760361	21,41661075	21,41655048	22,75943168	21,87072326	21,20720618	21,1607405	21,82522723	21,80786358	21,16606595	21,14631476	21,78828184	5,779990461	5,659431726
15	163	562240	6256370	100	0	0	0	18	6	12	0	0	42	6,53627	2,84743	0	22,56552536	20,5152876	20,51525785	22,56467739	21,90932043	20,62509623	20,56912543	21,85514268	21,76717045	20,39308807	20,37310165	21,74752932	6,279025803	5,769965291
16	164	562260	6256370	100	0	0	0	10	9	1	0	0	36	7,06753	2,91231	0	22,34187101	20,10257949	20,10254536	22,34092984	22,03597166	20,46536898	20,39350692	21,96631089	21,7832328	20,11021653	20,08365171	21,75709014	6,394833811	5,759632037
17	165	562280	6256370	100	0	0	0	19	12	7	0	0	36	7,76767	2,82361	0	22,18216097	20,05934171	20,05927872	22,180988	22,18084389	20,57296364	20,48397361	22,0941454	21,83558527	20,16439745	20,12770913	21,79932662	6,272328525	5,689836575
18	166	562300	6256370	10,52665692	0	0	0	0	0	0	0	0	36	6,16423	2,79378	0,31282	22,18012208	20,01074387	20,01076177	22,17967732	22,24483475	20,58870162	20,5354763	22,19387503	21,88180186	20,15361337	20,15452889	21,88313118	6,178636074	5,628948601
19	207	562200	6256390	33,85891682	0	0	0	0	0	0	0	0	36	6,92332	2,26154	0,00185897	22,85446138	22,29429433	22,29425874	22,85397797	22,23232558	21,87999682	21,83854494	22,19142993	22,19976591	21,93609075	21,91847241	22,18222466	5,626352282	5,592953841
20	208	562220	6256390	100	0	0	0	4	0	4	0	0	36	7,66926	2,19432	0	22,7535509	22,47545009	22,47542107	22,75320691	22,17963204	21,96156943	21,91758019	22,13603224	22,12675516	22,09356385	22,0800794	22,11328927	5,731613791	5,823551307
21	209	562240	6256390	100	0	0	0	11	8	3	0	0	42	5,92493	2,48019	0	22,48347612	21,57841734	21,5784104	22,48315855	22,15853438	21,37773565	21,32192783	22,10387038	22,00401134	21,33995801	21,32680916	21,9910321	6,248945008	6,014290761
22	210	562260	6256390	100	0	0	0	0	0	0	0	0	36	6,07169	2,71278	0	22,12792132	20,60311261	20,60310987	22,12746826	22,20703492	20,88936191	20,81719092	22,13674	21,87750883	20,60163643	20,58234517	21,85853877	6,42374392	5,903948677
23	211	562280	6256390	90,04931803	0	0	0	0	0	0	0	0	36	6,86958	2,72218	0	21,92541272	20,25645797	20,25642984	21,92468656	22,28923403	20,80597849	20,71746705	22,20285233	21,84407366	20,40115302	20,37197949	21,81526915	6,325187671	5,775040818
24	253	562200	6256410	54,53494326	0	0	0	0	0	0	0	0	42	7,02341	2,11257	0	22,79386753	22,64720417	22,6471886	22,79368376	22,45418454	22,23434915	22,1942251	22,41444269	22,38255154	22,30131617	22,2863969	22,36766348	5,587513242	5,579766903
25	254	562220	6256410	100	0	0	0	0	0	0	0	0	42	8,50213	2,06705	0	22,66200696	22,78757752	22,78757435	22,6620132	22,40360095	22,27007543	22,22572415	22,35953105	22,30304555	22,41439269	22,40493446	22,29356804	5,810905331	5,901383264
26	255	562240	6256410	100	0	0	0	11	8	3	0	0	49	6,93988	2,21604	0	22,32291449	22,18155061	22,18155615	22,32292559	22,35219058	21,89762787	21,8393919	22,29468396	22,1234787	21,94102933	21,93229338	22,11479338	6,186185765	6,138313181
27	256	562260	6256410	100	0	0	0	0	0	0	0	0	42	7,05931	2,30026	0	21,82631943	21,46642014	21,46642261	21,82624112	22,36106225	21,65335911	21,57873441	22,28753353	21,89563799	21,48809701	21,47449323	21,88214265	6,07106792	5,950352982
28	257	562280	6256410	69,66475963	0	0	0	0	0	0	0	0	42	6,64038	2,38153	0	21,58596729	20,93446331	20,93444941	21,58565707	22,39992492	21,44128236	21,35196623	22,3120644	21,80745734	21,12329881	21,10129501	21,78563493	6,01794656	5,800185825
29	299	562200	6256430	75,21872981	0	0	0	0	0	0	0	0	36	7,92148	2,03071	0	22,59743546	22,50794181	22,50789619	22,59699232	22,49565818	22,2738424	22,2241577	22,4463818	22,33276835	22,30651381	22,28913876	22,31541326	5,694952268	5,728295617
30	300	562220	6256430	100	0	0	0	1	0	1	0	0	36	8,62755	2,03716	0	22,42568725	22,49519278	22,4951781	22,42557228	22,48748095	22,26385732	22,21129908	22,43534043	22,2495802	22,30147999	22,29075851	22,2388547	5,855213953	5,915115121
31	301	562240	6256430	100	0	0	0	13	10	3	0	0	42	7,33699	2,13968	0	22,09379157	22,02389939	22,02390084	22,09378522	22,46819074	22,01688971	21,95250087	22,4045422	22,08202244	21,95069583	21,94138924	22,07275467	6,066881534	6,037922528
32	302	562260	6256430	100	0	0	0	0	0	0	0	0	36	8,0033	2,13568	0	21,66979331	21,64989838	21,64989442	21,66975143	22,47478783	21,94215319	21,86218515	22,39570331	21,89204311	21,7565573	21,74334246	21,87887115	5,945482903	5,948074845
33	303	562280	6256430	48,48894	0	0	0	0	0	0	0	0	36	7,60705	2,16686	0	21,45313546	21,31481003	21,31479183	21,45292987	22,49627497	21,82954308	21,7369248	22,4047442	21,80813445	21,5440349	21,5239679	21,78814657	5,866316159	5,838335484
34	344	562180	6256450	0,805368724	0	0	0	0	0	0	0	0	36	6,07085	2,13218	0	22,45415476	21,75219796	21,75210252	22,4530832	22,49734838	21,92713893	21,86831668	22,43940597	22,28025882	21,80536288	21,78027795	22,25530751	5,960561763	5,785550618
35	345	562200	6256450	94,7160988	0	0	0	1	0	1	0	0	36	7,9834	1,98556	0	22,42596124	22,25337456	22,25330135	22,425242	22,5087016	22,24712461	22,19061396	22,45266732	22,26206006	22,22085147	22,20159054	22,24282415	5,781662349	5,827775661
36	346	562220	6256450	100	0	0	0	1	0	1	0	0	36	7,564	2,05596	0	22,24148514	22,05941685	22,05938349	22,24112834	22,52242266	22,14287839	22,08236069	22,46254325	22,16432879	22,05894733	22,04636833	22,15178495	5,961212402	5,956411937
37	347	562240	6256450	100	0	0	0	14	10	4	0	0	42	7,51809	2,12049	0	21,97821092	21,73972302	21,73970664	21,97799396	22,53183773	21,99579647	21,92401851	22,46092751	22,02574644	21,81965755	21,8081948	22,01434214	6,085583519	6,030966691
38	348	562260	6256450	100	0	0	0	0	0	0	0	0	36	7,3124	2,05981	0	21,70819368	21,64542417	21,64539545	21,70791291	22,55111829	22,04352992	21,95654189	22,4649988	21,90403647	21,81522827	21,7985933	21,88743588	5,955947535	5,995527822
39	349	562280	6256450	27,55259304	0	0	0	0	0	0	0	0	36	8,06621	2,0809	0,0102083	21,58017992	21,44212941	21,4420912	21,57979098	22,56898668	21,96642555	21,87007681	22,47365194	21,86176094	21,67883711	21,65707219	21,840057	5,91067552	5,929893646
40	390	562180	6256470	15,87826501	0	0	0	0	0	0	0	0	36	6,57368	2,07982	0	22,37294466	21,65159247	21,65148182	22,37172832	22,49027638	21,95343259	21,89438317	22,43206436	22,25026608	21,81507224	21,7900088	22,22532673	5,969387756	5,827755818
41	391	562200	6256470	100	0	0	0	5	0	5	0	0	36	7,50714	1,99295	0	22,29816247	21,90764497	21,90755699	22,2972467	22,50960241	22,14822707	22,0889908	22,45097786	22,20600808	22,04690779	22,02740952	22,1865633	5,893899608	5,893621102
42	392	562220	6256470	100	0	0	0	0	0	0	0	0	36	7,0732	2,08953	0	22,12281899	21,63243999	21,63239194	22,12224105	22,53919903	22,00156184	21,93569656	22,47418897	22,09569031	21,80749323	21,79377325	22,08205024	6,085339618	6,001798134
43	393	562240	6256470	100	0	0	0	2	0	2	0	0	42	8,0159	2,10737	0	21,92068798	21,47317093	21,4731351	21,92023403	22,56821184	21,95150986	21,87289388	22,49058439	21,96469154	21,68172666	21,66856215	21,95160524	6,151366131	6,07221079
44	394	562260	6256470	100	0	0	0	0	0	0	0	0	36	7,52368	2,04106	0	21,73669571	21,47434446	21,47429393	21,73615907	22,60158621	22,0263854	21,93152367	22,50769957	21,87734517	21,72134108	21,70169427	21,85775122	6,039136895	6,054052332
45	395	562280	6256470	9,273200895	0	0	0	0	0	0	0	0	36	7,06376	2,05558	0,00967949	21,65172075	21,3760432	21,37598702	21,6511286	22,61569409	21,98195834	21,87987756	22,51468161	21,86882135	21,65064309	21,62606266	21,84431257	5,987389111	5,991501414
46	436	562180	6256490	36,83261139	0	0	0	0	0	0	0	0	42	7,36484	2,02173	0	22,29012268	21,51553448	21,51541152	22,28877853	22,47011067	21,97886594	21,92302258	22,41503803	22,22631169	21,82416007	21,8003817	22,20264847	5,966006514	5,855436142
47	437	562200	6256490	100	0	0	0	6	0	6	0	0	42	7,41662	2,01	0	22,19866259	21,56131661	21,56122359	22,19763134	22,49991527	22,04512777	21,98686446	22,44238165	22,1701262	21,87481292	21,85633448	22,15173312	5,983830391	5,925114717
48	438	562220	6256490	100	0	0	0	14	10	4	0	0	42	7,46437	2,07833	0	22,03982436	21,35316745	21,35310875	22,03909381	22,5441852	21,94392867	21,87504829	22,47624816	22,05468341	21,67826101	21,66338327	22,03990765	6,120395495	6,008443487
49	439	562240	6256490	100	0	0	0	12	8	4	0	0	49	7,15725	2,07375	0	21,875877	21,27688241	21,27683114	21,87523915	22,58922775	21,93732572	21,85241414	22,50536558	21,92015566	21,59634023	21,58065215	21,90455757	6,163399412	6,078584921
50	440	562260	6256490	90,58459106	0	0	0	0	0	0	0	0	42	7,36421	2,01346	0	21,74241594	21,31853366	21,31846665	21,74168294	22,63283423	22,01531904	21,91299033	22,53155354	21,84348419	21,6406401	21,61787914	21,82078977	6,078744896	6,076662081
51	482	562180	6256510	58,11761673	0	0	0	0	0	0	0	0	36	7,46025	1,98757	0	22,22933334	21,33749865	21,33737436	22,22794415	22,43657716	21,96634409	21,91782555	22,38878422	22,21856929	21,79328187	21,77245228	22,19785809	5,959404257	5,84476615
52	483	562200	6256510	100	0	0	0	15	6	7	2	0	36	7,85805	1,96308	0	22,1234407	21,40122078	21,40112765	22,12238469	22,48111729	22,05882666	22,00440246	22,42737146	22,15588827	21,86207651	21,84527952	22,13917495	5,946563105	5,902158933
53	484	562220	6256510	100	0	0	0	2	0	2	0	0	36	8,30958	2,02178	0	21,97178694	21,21239492	21,21233176	21,97099503	22,54156219	21,95758419	21,88604691	22,47095383	22,04061103	21,65012373	21,63279815	22,02339273	6,036707912	5,934749646
54	485	562240	6256510	100	0	0	0	1	0	1	0	0	42	7,17231	2,00712	0	21,82602478	21,17475315	21,17469237	21,82528507	22,60134461	21,96989423	21,87798328	22,51047396	21,93379768	21,58850577	21,5659941	21,91138652	6,03420699	5,960174634
55	486	562260	6256510	71,10958774	0	0	0	0	0	0	0	0	36	8,14402	1,97373	0	21,72461689	21,18821277	21,1881366	21,72376838	22,65036619	22,01440097	21,90462024	22,54167562	21,8825005	21,59509324	21,56399885	21,85149949	5,980297803	5,951200027
56	512	561860	6256530	0	0	6,8990259	0	0	0	0	0	0	36	6,21351	1,12526	0	22,31781364	21,88589798	21,88383833	22,29881917	22,6015675	22,33542304	21,85890254	22,12656422	22,72155686	22,35205586	21,90558253	22,27552307	4,477774758	4,126762426
57	513	561880	6256530	0	0	78,04479494	0	1	0	1	0	0	36	8,09991	1,12618	0	22,32176949	21,9188062	21,91676315	22,30293523	22,58125913	22,33459461	21,86365014	22,11179303	22,67804242	22,34521195	21,89944339	22,23270406	4,47877845	4,160514297
58	514	561900	6256530	0	0	66,92743428	0	0	0	0	0	0	36	7,50649	1,1691	0,455064	22,29197234	21,80432078	21,8024192	22,2744107	22,53380472	22,22546123	21,81709862	22,12684576	22,60781415	22,20429894	21,81607027	22,2199874	4,52251968	4,187463179
59	515	561920	6256530	0	0	3,31558506	0	0	0	0	0	0	42	4,94144	1,75292	4,66181	22,24749647	20,3208125	20,32037055	22,24290608	22,48146953	21,15400487	21,34806333	22,67676067	22,53989666	20,82086578	21,03410864	22,75338424	5,06835581	4,197376196
60	528	562180	6256530	77,96368869	0	0	0	3	0	3	0	0	36	7,93799	1,99744	0	22,19594281	21,08456728	21,0844532	22,19458564	22,39901234	21,79088216	21,74200803	22,35104241	22,17443416	21,54265296	21,52191261	22,15386165	5,935916849	5,7020619
61	529	562200	6256530	100	0	0	0	0	0	0	0	0	36	7,41915	1,95125	0	22,06477563	21,17921559	21,17913564	22,06379451	22,46120022	21,94855982	21,89184443	22,40528528	22,11865769	21,67912398	21,66166449	22,10131735	5,879448736	5,756699142
62	530	562220	6256530	100	0	0	0	1	0	1	0	0	36	7,34903	2,01731	0	21,90751476	20,9620751	20,96202194	21,90676232	22,53634323	21,84569463	21,76787601	22,45960648	22,02021033	21,45457366	21,43313215	21,99892135	5,954736908	5,764911927
63	531	562240	6256530	100	0	0	0	1	0	1	0	0	42	7,90521	1,95597	0	21,76296132	21,04212968	21,04206992	21,76221147	22,60916576	21,95584512	21,85440925	22,50882185	21,94150545	21,51556721	21,4850661	21,91113048	5,875030661	5,771376382
64	532	562260	6256530	51,29703916	0	0	0	0	0	0	0	0	36	7,56551	1,93712	0	21,67692611	21,03876209	21,03868503	21,67604087	22,66145159	21,99080981	21,87138792	22,54318829	21,90960683	21,51346399	21,47313474	21,8694043	5,842772157	5,767643775
65	557	561840	6256550	0	0	6,407228206	0	0	0	0	0	0	42	6,66432	1,14788	0,519231	22,27243621	21,72077725	21,71885371	22,2546554	22,60906175	22,25770664	21,84031351	22,19314995	22,78019569	22,27424862	21,89780841	22,40417271	4,498194423	4,06591622
66	558	561860	6256550	0	0	79,31283435	0	1	0	1	0	0	36	7,8904	1,09349	0	22,25961653	21,86475497	21,86260588	22,23981288	22,57781275	22,33774141	21,83830447	22,07991589	22,71724597	22,3693191	21,90307653	22,25145331	4,458636269	4,092108822
67	559	561880	6256550	0	0	100	0	0	0	0	0	0	36	8,11279	1,06378	0	22,22121868	21,91777559	21,91555869	22,20081935	22,52365945	22,34761438	21,83524786	22,01278235	22,63033665	22,37848726	21,8912996	22,14359232	4,433276525	4,116413943
68	560	561900	6256550	0	0	100	0	1	0	1	0	0	36	8,34797	1,05343	0	22,18743498	21,9322584	21,93001408	22,16679787	22,46699104	22,32303096	21,80542657	21,95084764	22,54294349	22,34501265	21,84532649	22,04369756	4,429866317	4,142939173
69	561	561920	6256550	0	0	70,78897629	0	0	0	0	0	0	42	7,26059	1,19974	1,70115	22,16125453	21,56449825	21,56286915	22,1461591	22,41520491	22,02644025	21,75944002	22,14936363	22,467621	21,96165844	21,708289	22,21457206	4,538606329	4,165161267
70	562	561940	6256550	0	0	1,480697158	0	0	0	0	0	0	36	5,04351	1,91574	5,2671	22,12332972	19,7552263	19,75488284	22,11951797	22,36398396	20,71965061	20,96819943	22,61403956	22,40206996	20,27345586	20,5349679	22,66388702	5,274228862	4,166476487
71	574	562180	6256550	34,06906156	0	0	0	14	5	9	0	0	36	7,33919	2,02663	0	22,14872814	20,83727968	20,83719583	22,14759176	22,38661446	21,5702507	21,5133347	22,33089084	22,0952611	21,20850699	21,18720844	22,07419199	5,881509467	5,494219009
72	575	562200	6256550	99,8218415	0	0	0	4	0	3	0	1	36	7,84203	1,95115	0	22,02026154	20,95194454	20,9518891	22,01945379	22,44450838	21,74095271	21,67359896	22,37822735	22,04301799	21,35451245	21,33366689	22,02235395	5,748509124	5,47642385
73	576	562220	6256550	100	0	0	0	1	0	1	0	0	36	6,87502	1,94592	0	21,84127019	20,89200599	20,89196828	21,84065828	22,53177673	21,81417172	21,72582285	22,44457042	21,97453785	21,35098412	21,32458166	21,9483057	5,736164591	5,511800466
74	577	562240	6256550	100	0	0	0	0	0	0	0	0	42	7,42258	1,91551	0	21,68085539	20,88632147	20,88627292	21,68018752	22,61576797	21,9042121	21,79004213	22,50279639	21,9179848	21,37949298	21,34116711	21,87981821	5,703206741	5,540299336
75	578	562260	6256550	31,2364936	0	0	0	0	0	0	0	0	36	7,3471	1,93462	0,00201183	21,60148301	20,80105492	20,80098898	21,60065417	22,66843371	21,89279336	21,76160149	22,53856477	21,90033534	21,32132128	21,27290772	21,85209872	5,733240685	5,559767717
76	602	561820	6256570	0	0	21,91103386	0	0	0	0	0	0	42	5,86169	1,27974	0,0151282	22,28135879	21,36203653	21,36005785	22,26296948	22,65452243	22,03922181	21,56416823	22,18143245	22,89683233	22,01790479	21,60050708	22,4799735	4,686358917	4,019021707
77	603	561840	6256570	0	0	87,30125558	0	2	0	1	1	0	49	6,99702	1,08938	0,39	22,23378172	21,79415412	21,79215888	22,21537526	22,59951491	22,32542251	21,87943496	22,15497958	22,79860276	22,37845247	21,97909043	22,39965538	4,448026834	4,041764288
78	604	561860	6256570	0	0	100	0	0	0	0	0	0	42	7,89766	1,03827	0	22,16570529	21,85609723	21,85380591	22,1446223	22,52667299	22,34586298	21,8102034	21,99256637	22,68271822	22,39934075	21,89889843	22,18273721	4,425291575	4,058680112
79	605	561880	6256570	0	0	100	0	1	0	1	0	0	42	7,5907	1,00569	0	22,10167344	21,87845331	21,87602508	22,0793601	22,45204168	22,33268222	21,76834131	21,88924521	22,56713273	22,3786186	21,8389952	22,02797868	4,400325709	4,070839918
80	606	561900	6256570	0	0,580064345	99,41993566	0	0	0	0	0	0	42	7,43385	1,03673	0,240449	22,05909062	21,77306209	21,7706613	22,0370111	22,38816164	22,22291012	21,68088087	21,847681	22,46760405	22,23344116	21,70763723	21,94226956	4,433095709	4,084224511
81	607	561920	6256570	0	51,0675853	48,9324147	0	2	0	2	0	0	49	7,29145	1,14208	3,82757	22,0453363	21,52402476	21,52292202	22,0350852	22,33962598	22,00382718	21,99490278	22,33115636	22,39029247	21,94692633	21,94985218	22,39332236	4,389270602	4,105640635
82	608	561940	6256570	0	19,38131685	24,00177848	0	1	0	1	0	0	42	6,51282	1,36244	8,25654	22,04356008	20,99604422	20,99657931	22,04816939	22,306523	21,59370467	22,24834852	22,96047243	22,34034549	21,41518081	22,08078484	23,00564828	4,447903439	4,121490547
83	614	562060	6256570	0	0	17,60022275	0	0	0	0	0	0	42	5,69563	1,52365	0	22,48989483	21,47535273	21,47463863	22,4830666	22,08307017	21,34874785	21,18135528	21,91703648	22,08417946	21,14923281	20,99040462	21,92570036	5,190800571	4,656445592
84	615	562080	6256570	0	0	34,48225	0	0	0	0	0	0	49	7,69073	1,23569	0	22,52223026	22,31522626	22,31462241	22,51663885	22,05206282	21,89116377	21,75950764	21,92093847	22,04167217	21,85546481	21,7333271	21,91967513	4,904952607	4,79815664
85	616	562100	6256570	0	0	48,30761215	0	0	0	0	0	0	42	7,61305	1,27468	0	22,53138208	22,33864491	22,33817161	22,52699102	22,03435441	21,89035982	21,79111235	21,93553708	22,00157307	21,84767086	21,75994834	21,9139564	5,024178715	4,946116103
86	617	562120	6256570	0	0	63,168	0	16	9	7	0	0	42	7,62103	1,29951	0	22,50879029	22,37117829	22,37081916	22,5054609	22,05100654	21,95969152	21,88487384	21,97649091	21,98182614	21,91224207	21,85204986	21,92169793	5,07136556	5,051461109
87	618	562140	6256570	0	0	78,30671479	0	2	0	2	0	0	42	6,56883	1,46814	0	22,44962277	22,01622873	22,01598042	22,44722585	22,11532949	21,83562028	21,77483153	22,05505102	21,99168687	21,7016039	21,66084127	21,95102586	5,213238395	5,086335782
88	619	562160	6256570	0	0	79,12188057	0	30	20	5	4	1	49	5,43738	1,87889	0	22,3534511	21,01820427	21,01806838	22,35183115	22,20714077	21,30432257	21,24731514	22,15143738	22,00876082	20,94289921	20,91399638	21,98013635	5,612635623	5,07235179
89	620	562180	6256570	0	0	21,19298028	0	4	4	0	0	0	42	6,40343	1,94122	0	22,24377492	20,81329558	20,81322944	22,24276742	22,28546266	21,30045387	21,24028824	22,22671477	21,99773466	20,85873441	20,83599462	21,97528595	5,55972459	4,987720477
90	621	562200	6256570	55,03765075	0	0	0	6	0	4	0	2	42	6,66985	1,99243	0	21,95608778	20,65049129	20,6504737	21,95556023	22,44811916	21,50889307	21,42946489	22,3700972	21,97144589	20,98513675	20,96139996	21,94796433	5,638340418	5,188059973
91	622	562220	6256570	100	0	0	0	1	0	1	0	0	42	8,55016	1,92609	0	21,77043707	20,70643323	20,70642418	21,77005555	22,52884476	21,68539847	21,58480078	22,429582	21,9143072	21,11261524	21,08169877	21,88360733	5,543748676	5,208792464
92	623	562240	6256570	100	0	0	0	7	0	7	0	0	49	7,74688	1,84479	0	21,57300616	20,80307302	20,80304185	21,57250448	22,62279158	21,89830966	21,76875049	22,49448538	21,86536112	21,28686487	21,24121497	21,81988586	5,476285717	5,284219747
93	624	562260	6256570	10,69183687	0	0	0	0	0	0	0	0	42	7,0494	1,91244	0,00352564	21,50314939	20,62082328	20,62077372	21,50244769	22,67303685	21,82660228	21,68217503	22,53005638	21,86101582	21,1603652	21,10509644	21,80595855	5,59599627	5,349112868
94	647	561800	6256590	0	0	38,29413759	0	0	0	0	0	0	36	5,66427	1,29282	0,102372	22,32365313	21,34596446	21,34422231	22,30741486	22,72130612	22,05747023	21,6316244	22,29736518	23,05159906	22,07406869	21,72746352	22,70550078	4,677404174	3,972568797
95	648	561820	6256590	0	0	97,71219332	0	0	0	0	0	0	36	7,42763	0,968817	0	22,24981487	22,07280666	22,07082428	22,23159991	22,64957451	22,55469331	22,07758715	22,17376628	22,92689982	22,7056982	22,29358718	22,51516577	4,313204014	4,003354831
96	649	561840	6256590	0	0	100	0	0	0	0	0	0	42	8,14331	1,01538	0	22,15380207	21,85332108	21,85111877	22,13353727	22,55956	22,38004864	21,85501267	22,03604914	22,78324972	22,47129999	21,99719182	22,30958901	4,412733392	4,025125083
97	650	561860	6256590	0	0	100	0	0	0	0	0	0	36	8,10979	0,972899	0	22,05999415	21,85575471	21,85331324	22,03756479	22,4663803	22,35777039	21,78192898	21,89209782	22,63682697	22,43573492	21,89671813	22,09828207	4,389283539	4,033291603
98	651	561880	6256590	0	7,004395636	92,99560436	0	2	0	2	0	0	36	7,58996	0,94391	4,13923	21,97967133	21,84185049	21,84062868	21,96843673	22,37837924	22,31889014	22,30086759	22,36047777	22,50020082	22,38053965	22,3887639	22,5084473	4,16811036	4,030183679
99	652	561900	6256590	0	33,53327667	66,46672333	0	1	0	1	0	0	36	7,39527	0,996923	5,81367	21,92358224	21,65752673	21,65677186	21,91659041	22,30392473	22,15358377	22,35340005	22,50344239	22,38454179	22,16276372	22,37943557	22,60109653	4,153547343	4,024969498
100	653	561920	6256590	0	100	0	0	1	0	1	0	0	42	7,43369	1,07538	9,32705	21,90508955	21,46145062	21,46196172	21,9096484	22,25285905	21,97251456	22,69249251	22,9714242	22,30162024	21,92400581	22,65545875	23,03258885	4,069650028	4,029999973
101	654	561940	6256590	0	75,12160345	2,43035025	0	0	0	0	0	0	36	7,27797	1,1429	9,75609	21,92267462	21,33746945	21,33832753	21,93037323	22,22710573	21,83840754	22,66117528	23,04834703	22,25564406	21,74590574	22,57648244	23,08569021	4,113556326	4,045615379
102	657	562000	6256590	0	0	5,00992794	0	0	0	0	0	0	42	7,98899	1,59564	0	22,23922427	20,69551043	20,6942833	22,22754641	22,16593238	21,05307367	20,74054193	21,85560503	22,18380598	20,74038133	20,43120188	21,87521576	5,068338512	4,167652852
103	658	562020	6256590	0	0	40,77908547	0	0	0	0	0	0	36	6,16461	1,65361	0	22,33003342	20,71583861	20,7147989	22,32005316	22,13597458	20,96972922	20,70663848	21,8750352	22,1559666	20,6441084	20,38589987	21,89832365	5,173340714	4,261670788
104	659	562040	6256590	0	0	81,04704932	0	0	0	0	0	0	36	6,9729	1,55314	0	22,42396552	21,15556778	21,15470982	22,41574783	22,09300009	21,16902407	20,95843344	21,88411921	22,11305835	20,91703322	20,71288679	21,90935924	5,110492035	4,400575876
105	660	562060	6256590	0	0	100	0	21	11	10	0	0	36	6,81019	1,30675	0	22,49388462	21,92884713	21,92813173	22,48717059	22,04538143	21,61718551	21,45173241	21,8808879	22,0625879	21,51111799	21,35326964	21,90499589	4,880557729	4,546165078
106	661	562080	6256590	0	0	100	0	19	17	2	0	0	42	7,95618	1,09032	0	22,54220623	22,60390792	22,60332416	22,53687438	21,993998	22,00701782	21,88277575	21,87004529	22,00324135	22,02648236	21,91100122	21,8878454	4,702739538	4,697580981
107	662	562100	6256590	0	0	100	0	5	0	5	0	0	36	7,84144	1,09426	0	22,56150054	22,70877012	22,70831299	22,55735303	21,95517984	22,02807585	21,93798104	21,86521309	21,94493102	22,05327292	21,97358467	21,86527942	4,80361504	4,851141186
108	663	562120	6256590	0	0	100	0	5	0	4	0	1	36	8,15525	1,12096	0	22,54916423	22,72866769	22,72832351	22,54606077	21,94987339	22,04920172	21,9851647	21,88586615	21,9035702	22,06022019	22,00926509	21,85261759	4,880993403	4,96026102
109	664	562140	6256590	0	0	100	0	0	0	0	0	0	36	7,31928	1,20751	0	22,50042234	22,56709275	22,56685402	22,49825352	22,02524859	22,06126432	22,00918025	21,97324644	21,9200096	22,01816552	21,98504263	21,8868892	4,863380893	4,922722476
110	665	562160	6256590	0	0	100	0	3	0	3	0	0	42	6,96985	1,33135	0	22,40433397	22,27124762	22,27110485	22,40298838	22,15621095	22,0661681	22,01361785	22,10390624	21,9624552	21,93274991	21,90850698	21,93823845	4,792231699	4,799510041
111	666	562180	6256590	0	0	98,29892076	0	30	21	4	5	0	36	5,89356	1,53852	0	22,23958922	21,70896847	21,70891207	22,2389235	22,29411041	21,91110161	21,84824828	22,23190558	21,97208814	21,61317925	21,59190284	21,95091454	4,864424257	4,709571388
112	667	562200	6256590	20,75564882	0	49,22292332	0	99	54	17	23	5	36	5,54332	1,88724	0	21,99734167	20,72497512	20,72499014	21,9971223	22,41687231	21,4578295	21,37380929	22,33429516	21,92760972	20,88634042	20,86153662	21,90307517	5,223443787	4,710760211
113	668	562220	6256590	14,46516895	0	1,056975565	0	0	0	0	0	0	36	6,4438	1,97189	0	21,74030457	20,45681578	20,45683294	21,74010163	22,52238876	21,49819411	21,39117643	22,41695478	21,87821739	20,82959843	20,79676602	21,8456623	5,47125004	4,986676057
114	669	562240	6256590	13,83958205	0	0	0	1	0	1	0	0	42	6,79115	1,92064	0	21,49185062	20,45915917	20,45914901	21,49146772	22,6294975	21,69300172	21,5523997	22,49044891	21,82300909	20,9623417	20,9121028	21,77301612	5,489273893	5,133836026
115	670	562260	6256590	0,002859876	0	0	0	0	0	0	0	0	36	5,94841	2,0084	0,00964497	21,41121873	20,20363811	20,203615	21,41066802	22,67570971	21,57914599	21,42411901	22,52247801	21,81492952	20,77533278	20,71612326	21,75601589	5,633224394	5,190006189
116	691	561760	6256610	0	0	2,755300769	0	0	0	0	0	0	42	4,0475	1,47382	1,46882	22,46692365	21,02710737	21,02624012	22,45857271	22,87195946	21,8700497	21,71866653	22,7222406	23,3514446	21,8797076	21,84582146	23,3179381	4,743928734	3,866625511
117	692	561780	6256610	0	0	58,71147796	0	0	0	0	0	0	36	5,99922	1,2	0,129295	22,39848667	21,63482611	21,63334398	22,38469112	22,81007846	22,28839811	21,91523958	22,43851179	23,2448092	22,41101811	22,14277375	22,97697567	4,509977258	3,90902806
118	693	561800	6256610	0	3,001202453	96,90580685	0	0	0	0	0	0	36	7,35091	0,879097	2,18528	22,30416389	22,32798638	22,32700698	22,29519596	22,72664884	22,76393751	22,65202785	22,61496689	23,10390831	23,01423671	22,99293819	23,08264804	4,067616419	3,957948501
119	694	561820	6256610	0	0,717340479	99,28265952	0	0	0	0	0	0	36	7,33148	0,929615	0	22,18907384	22,07334224	22,07138299	22,17108806	22,62621906	22,5671136	22,08648591	22,14685188	22,94029143	22,74739251	22,33983268	22,5330982	4,301818959	4,001028437
120	695	561840	6256610	0	0	100	0	0	0	0	0	0	42	7,25771	0,971944	0	22,0744422	21,83649552	21,83426568	22,0539426	22,52097019	22,37924139	21,83869248	21,98193593	22,76802058	22,49155255	22,00659526	22,28351078	4,408076469	4,025489719
121	696	561860	6256610	0	8,940772932	91,05922707	0	0	0	0	0	0	36	7,75278	0,924872	4,87199	21,96382597	21,82268	21,82181863	21,9558933	22,41350985	22,34508421	22,44657117	22,51483493	22,59630465	22,43767231	22,58021159	22,73876995	4,148390695	4,024979326
122	697	561880	6256610	0	93,78798703	6,212012975	0	0	0	0	0	0	36	6,53117	0,955278	13,0757	21,86322705	21,62794954	21,62961137	21,87838892	22,3084483	22,17840844	23,40628648	23,5334683	22,43404829	22,21639537	23,47443212	23,69114846	3,803774082	4,001457518
123	698	561900	6256610	0	100	0	0	0	0	0	0	0	36	6,73245	1,01064	11,0957	21,78593293	21,40170252	21,40246311	21,7927947	22,21693812	21,9841376	22,87338529	23,10429463	22,29531339	21,96219453	22,86838765	23,20087416	3,960184998	3,968660817
124	699	561920	6256610	0	100	0	0	0	0	0	0	0	42	7,14678	0,986944	12,9233	21,75681096	21,43632102	21,43773138	21,76964456	22,16033543	21,96862602	23,12487374	23,31398109	22,20387743	21,93750791	23,10329768	23,3688148	3,81752471	3,951926626
125	700	561940	6256610	0	98,68445884	0,001117506	0	2	0	2	0	0	36	7,43269	1,02647	11,7922	21,79628403	21,40725077	21,40862084	21,80872927	22,15218533	21,89925792	22,96230635	23,21294026	22,17457142	21,83765069	22,90583405	23,24199602	3,8815562	3,964927801
126	701	561960	6256610	0	8,340074361	0,058346623	0	0	0	0	0	0	36	5,80377	1,17403	8,85271	21,83876024	21,10387449	21,10453099	21,84456981	22,15870097	21,65077222	22,3464292	22,85329839	22,17399192	21,50960012	22,20821212	22,87221419	4,17790421	3,973127254
127	702	561980	6256610	0	0	16,91093789	0	0	0	0	0	0	36	5,84761	1,31449	0,965256	22,0799456	21,08686491	21,08572885	22,06925686	22,18520221	21,46109694	21,21996394	21,94559662	22,20407966	21,25873458	21,0186258	21,96438635	4,622482246	3,998456833
128	703	562000	6256610	0	0	94,64861398	0	6	1	3	2	0	42	6,11274	1,52111	0	22,18402615	20,7396713	20,73841922	22,17214756	22,16970347	21,12123242	20,79441219	21,84503985	22,19326264	20,82705745	20,50248812	21,8692761	4,927407874	4,054286787
129	704	562020	6256610	0	0	100	0	6	0	2	0	4	36	6,71977	1,62269	0	22,32265016	20,69808762	20,69711224	22,31325655	22,12186127	20,93733789	20,68291098	21,86958793	22,15581046	20,60947221	20,359389	21,9062947	5,069850601	4,133091673
130	705	562040	6256610	0	0	100	0	3	0	3	0	0	36	5,53073	1,67382	0	22,44308196	20,76691265	20,76615024	22,43562533	22,05234233	20,82482862	20,62899234	21,85857066	22,096761	20,49026416	20,30076259	21,90779369	5,184524554	4,239733089
131	706	562060	6256610	0	0	100	0	1	0	1	0	0	36	6,26477	1,29519	0,00173077	22,53465904	21,87484345	21,87421332	22,52869972	21,97946916	21,46551588	21,31729587	21,83227678	22,03020933	21,34485245	21,20410269	21,88973459	4,788603143	4,36957807
132	707	562080	6256610	0	0	100	0	6	0	6	0	0	42	8,10121	1,04875	0	22,59441039	22,62821108	22,62769096	22,58965384	21,91590289	21,88778298	21,77781161	21,80623874	21,96458445	21,90841422	21,80712008	21,8633834	4,579337923	4,515372187
133	708	562100	6256610	0	0	100	0	6	4	2	0	0	36	7,53251	1,02006	0	22,62196436	22,81371288	22,81330053	22,61823959	21,86591445	21,94374663	21,8657905	21,7880501	21,89884671	21,98492983	21,91707618	21,83102575	4,656756299	4,671373843
134	709	562120	6256610	0	0	100	0	1	0	1	0	0	36	7,51409	1,0466	0	22,61777286	22,83232363	22,8320116	22,61497385	21,83718127	21,92448069	21,87287747	21,7855927	21,83495884	21,94582718	21,90611288	21,79524916	4,785815322	4,811009494
135	710	562140	6256610	0	0	100	0	0	0	0	0	0	36	6,86053	1,12853	0	22,58081537	22,6818419	22,68162756	22,57887961	21,94279416	21,96992895	21,92512533	21,89806597	21,87870039	21,93539751	21,90882542	21,85213559	4,675787607	4,681992942
136	711	562160	6256610	0	0	100	0	5	0	4	0	1	42	8,19586	1,15306	0	22,50271757	22,63483168	22,63470512	22,50159489	22,11617941	22,18929059	22,13927177	22,06618962	21,95915965	22,11132879	22,0890702	21,93688205	4,348986115	4,427209582
137	712	562180	6256610	0	0	100	0	1	0	0	1	0	36	7,05689	1,24487	0	22,3479222	22,35956337	22,35951747	22,34750483	22,28071602	22,26445471	22,20220055	22,21863622	21,98827971	22,07531382	22,05374612	21,96670808	4,190313279	4,252873978
138	713	562200	6256610	0	0	100	0	6	0	2	1	3	36	6,63426	1,41528	0	22,04225427	21,78073485	21,78074474	22,04227149	22,41937103	22,15378221	22,06539049	22,33153941	21,92627074	21,76171149	21,73428744	21,89890772	4,347819586	4,295791575
139	714	562220	6256610	0	0	73,38356988	0	9	4	3	2	0	36	6,66691	1,59442	0	21,63847746	21,08716283	21,08719782	21,63864338	22,52636308	21,95843511	21,83237567	22,40134622	21,7966506	21,31888541	21,27892407	21,75683527	4,681882523	4,480193261
140	715	562240	6256610	0	0	9,643499809	0	0	0	0	0	0	42	5,51198	1,945	0	21,25912149	19,94757158	19,94762912	21,25928072	22,60837496	21,40285873	21,23699486	22,44447348	21,66210719	20,42278205	20,36688077	21,60654711	5,241277523	4,633067034
141	737	561760	6256630	0	0	37,4485015	0	0	0	0	0	0	42	5,09205	1,3491	1,97365	22,46760546	21,32350532	21,32288243	22,46157668	22,8894748	22,0899367	22,02524132	22,8259693	23,41968111	22,189581	22,2543785	23,48472273	4,552835058	3,840840861
142	738	561780	6256630	0	0	100	0	4	0	4	0	0	36	6,17758	0,840059	0,315503	22,38860574	22,49571914	22,49438152	22,37637878	22,82558544	22,91009483	22,58133668	22,49752848	23,32365865	23,2489741	23,0395449	23,11441197	4,047483315	3,885645455
143	739	561800	6256630	0	39,48298886	60,51701114	0	0	0	0	0	0	36	5,86252	0,787821	5,79141	22,26614039	22,48739431	22,48775936	22,26954755	22,72365526	22,88923223	23,31607422	23,14923207	23,15501785	23,20781088	23,73964507	23,68642136	3,806561865	3,957123629
144	740	561820	6256630	0	66,88614177	33,11385823	0	0	0	0	0	0	36	6,32364	0,83503	8,52296	22,14038731	22,22554017	22,22661533	22,15026321	22,6136484	22,68548743	23,45673912	23,38290704	22,96344103	22,92315835	23,78014325	23,81976201	3,819335934	4,019159459
145	741	561840	6256630	0	44,26514256	55,73485744	0	0	0	0	0	0	42	6,67658	0,890256	3,65455	22,01434796	21,93817655	21,93727503	22,00606565	22,49812385	22,46063524	22,45592825	22,49347677	22,76512893	22,61242806	22,66974143	22,82243388	4,189597332	4,052642435
146	742	561860	6256630	0	71,61318772	28,38681228	0	13	8	5	0	0	36	7,12505	0,909349	9,56639	21,89020328	21,73639028	21,73715812	21,89719605	22,37876193	22,29324036	23,06722144	23,15094605	22,56962192	22,3818964	23,20097088	23,38809766	3,967781255	4,045943643
147	743	561880	6256630	0	100	0	0	1	0	1	0	0	36	7,13906	0,862628	12,7054	21,76964066	21,69688179	21,69829902	21,78260685	22,25636265	22,23648802	23,37270653	23,38980699	22,38155593	22,30272186	23,46791219	23,54584934	3,766205139	3,998073943
148	744	561900	6256630	0	100	0	0	1	0	1	0	0	36	7,44124	0,907574	11,532	21,66101569	21,44441905	21,44502161	21,66647641	22,13776477	22,02386075	22,89657209	23,00847244	22,20976384	22,02899952	22,91569732	23,09580807	3,85994966	3,923404164
149	745	561920	6256630	0	100	0	0	0	0	0	0	0	42	7,47128	0,964487	13,1676	21,60650707	21,23698944	21,23807158	21,61631931	22,06333674	21,84038679	22,92511415	23,14567854	22,09759118	21,79025865	22,88039528	23,1869447	3,81543362	3,872722233
150	746	561940	6256630	0	49,48342378	0,022530855	0	2	0	2	0	0	36	7,03583	0,959527	10,2693	21,66118472	21,3347641	21,33535945	21,66654849	22,08332911	21,8746846	22,64099011	22,84801526	22,09980112	21,81854972	22,58598301	22,86669868	3,900984464	3,894877102
151	747	561960	6256630	0	0	0	0	0	0	0	0	0	36	6,06322	1,02577	5,33929	21,777895	21,35984254	21,35920845	21,77196735	22,13475066	21,84930568	22,0081838	22,29360518	22,14854655	21,77078846	21,92936588	22,30708994	4,168002528	3,935744713
152	748	561980	6256630	0	0	54,10842615	0	0	0	0	0	0	36	6,78886	0,985385	0,0316568	22,03365035	21,75877801	21,75744696	22,02137638	22,21250959	21,98333396	21,62264115	21,85300093	22,23758115	21,92741151	21,56618143	21,87670939	4,190484812	3,876360456
153	749	562000	6256630	0	0	100	0	1	0	0	0	1	42	6,49289	1,23654	0	22,18438074	21,33942531	21,33836116	22,17439248	22,19250073	21,55061004	21,25848548	21,90192328	22,23172826	21,38135296	21,09087383	21,94168141	4,468705415	3,890501228
154	750	562020	6256630	0	0	100	0	3	0	3	0	0	36	6,05473	1,11385	0	22,36132765	21,88298105	21,8821543	22,35361759	22,1210938	21,72921335	21,51041096	21,90333563	22,18178586	21,64599578	21,43082374	21,96691146	4,317030766	3,947948971
155	751	562040	6256630	0	0	100	0	5	2	3	0	0	36	5,66818	1,28	0	22,50512785	21,68474031	21,68409334	22,49896927	22,02091079	21,38129017	21,21477401	21,8556293	22,10207869	21,2361171	21,07559969	21,94189515	4,575002457	4,04447019
156	752	562060	6256630	0	0	100	0	13	9	4	0	0	36	7,28747	1,05698	0,00171598	22,6099863	22,41550465	22,41496429	22,60498015	21,92516878	21,72348232	21,59747795	21,79973484	22,02249965	21,7159327	21,59758426	21,90431776	4,369697439	4,160099154
157	753	562080	6256630	0	0	100	0	7	1	6	0	0	42	7,74346	1,00212	0	22,67578447	22,69564431	22,69519707	22,67169187	21,85660541	21,80275515	21,70751477	21,76166912	21,96125833	21,84152894	21,755905	21,8757304	4,385279531	4,28061829
158	754	562100	6256630	0	0	100	0	5	0	5	0	0	36	8,22642	0,968402	0	22,70513861	22,88964355	22,88927787	22,70183954	21,82334356	21,88274802	21,81174665	21,75244058	21,91881178	21,94735499	21,88807691	21,85957343	4,41640835	4,389286458
159	755	562120	6256630	0	0	100	0	1	0	1	0	0	36	7,50769	0,972821	0	22,70176459	22,95719842	22,95691064	22,69919921	21,83790959	21,94844574	21,89418902	21,78364411	21,89950055	22,00545864	21,96585588	21,8599035	4,423199088	4,434296832
160	756	562140	6256630	0	27,86878034	72,13121966	0	3	0	3	0	0	36	7,78116	1,0513	0,0488166	22,66945086	22,81126177	22,81107293	22,66776031	21,94249789	21,98928731	21,94614793	21,89940451	21,94034325	21,98692535	21,96407638	21,91750107	4,312961509	4,297964049
161	757	562160	6256630	0	13,7986863	86,2013137	0	1	0	1	0	0	42	7,12319	1,09244	0	22,61038911	22,72814166	22,72801766	22,60928597	22,10916776	22,16241875	22,10720666	22,05402309	22,01318111	22,10302877	22,07576452	21,98591673	4,005059878	4,023768872
162	758	562180	6256630	0	0	100	0	0	0	0	0	0	36	7,79259	1,15207	0	22,51029278	22,56023215	22,56019327	22,50995052	22,28815307	22,30506246	22,2405049	22,22373279	22,06521004	22,15438079	22,12731777	22,03814691	3,700097724	3,733222659
163	759	562200	6256630	0	0	100	0	4	3	1	0	0	36	7,59542	1,21615	0	22,14976126	22,20293444	22,2029362	22,14979234	22,42935918	22,38404204	22,28809003	22,33370202	21,97473052	22,06063007	22,02444942	21,93855771	3,756877367	3,812948511
164	760	562220	6256630	0	0	100	0	20	12	2	6	0	36	7,30159	1,27053	0	21,55797756	21,7101884	21,71019109	21,55804498	22,5350048	22,42585542	22,27932951	22,38898062	21,75734187	21,86385536	21,81092189	21,70442446	4,131162522	4,231888142
165	761	562240	6256630	0	0	92,71497836	0	9	4	3	0	2	42	6,1244	1,51026	0	20,99268457	20,76096162	20,76097692	20,99275979	22,63959891	22,12436179	21,92711492	22,44350213	21,5481881	21,22754239	21,15666089	21,47743922	4,724685401	4,619046039
166	762	562260	6256630	0	0	37,32802213	0	1	0	0	0	1	36	6,0922	1,74899	0	20,70571186	19,96732635	19,96727751	20,70505715	22,73886694	21,78864013	21,53991013	22,4919745	21,49412666	20,66057617	20,55363095	21,38746543	5,182317906	4,805917522
167	763	562280	6256630	0	0	0,334832	0	0	0	0	0	0	36	6,46774	1,87064	0	20,80842457	19,72439082	19,72418785	20,80626045	22,82033387	21,63835043	21,34878791	22,53300823	21,64741885	20,50435267	20,34718218	21,49064606	5,342502787	4,793046548
168	783	561760	6256650	0	0	42,416	0	0	0	0	0	0	49	4,97596	1,1759	2,55229	22,46612528	21,72905134	21,72875194	22,46317495	22,9182764	22,39361423	22,43597837	22,96121234	23,53769249	22,62787578	22,82064669	23,73053011	4,289922607	3,798566424
169	784	561780	6256650	0	3,062944714	96,93705529	0	2	0	2	0	0	42	6,96253	0,794487	0	22,37783433	22,57450415	22,57320663	22,36599991	22,84745186	22,98136588	22,63111474	22,49789119	23,4247893	23,38183623	23,1693905	23,21252085	4,005235092	3,862953358
170	785	561800	6256650	0	0	100	0	0	0	0	0	0	42	7,66488	0,825417	0,0109722	22,24745462	22,35091777	22,34946926	22,23421045	22,73805233	22,80562393	22,4187624	22,35205698	23,22208456	23,12554564	22,8535673	22,95034314	4,16120722	3,97001854
171	786	561820	6256650	0	2,192024017	97,80797598	0	1	0	1	0	0	42	6,88068	0,754103	1,40417	22,11393386	22,37166696	22,37048001	22,10312977	22,62001252	22,79867415	22,56450601	22,38619114	22,99831067	23,08300573	22,93817867	22,85357714	4,116709246	4,064237784
172	787	561840	6256650	0	35,96255173	64,03744827	0	1	0	1	0	0	49	6,6892	0,762986	6,13215	21,98233403	22,18830748	22,18846164	21,98380449	22,49836636	22,64534669	23,03311295	22,88498769	22,77683593	22,85603509	23,31045393	23,2308786	3,984513131	4,116827104
173	788	561860	6256650	0	76,99457316	23,00542684	0	1	0	1	0	0	42	6,48003	0,813654	9,05365	21,85551819	21,89706152	21,89784104	21,86267278	22,37614272	22,41479019	23,14134287	23,10085528	22,56776636	22,53780986	23,31009605	23,33945272	3,951050416	4,110487605
174	789	561880	6256650	0	100	0	0	0	0	0	0	0	42	6,96016	0,820347	10,6357	21,73034319	21,70728375	21,70811908	21,73799112	22,2500275	22,25370451	23,10148741	23,09571662	22,36992933	22,32079401	23,19583014	23,24428949	3,884846856	4,04287734
175	790	561900	6256650	0	100	0	0	0	0	0	0	0	42	7,20343	0,88532	12,9042	21,59932426	21,36160507	21,36264213	21,60876055	22,11170554	21,97649683	23,02308099	23,15588504	22,1747275	21,96704559	23,02618567	23,23308492	3,824995931	3,92558566
176	791	561920	6256650	0	97,81273222	2,187267785	0	4	3	1	0	0	49	7,27917	0,864028	12,0787	21,49710288	21,27224377	21,27263304	21,50060683	21,99626085	21,87692535	22,71503422	22,83245832	22,01889795	21,84775447	22,68682856	22,85735359	3,788892321	3,819724113
177	792	561940	6256650	0	5,685740607	42,37922547	0	5	0	4	0	1	42	7,38549	0,780833	3,95359	21,57004548	21,57312877	21,57167629	21,55673681	22,06529286	22,08074886	21,91840752	21,90333163	22,07397785	22,0832801	21,91676231	21,90758871	4,056118209	3,907483976
178	793	561960	6256650	0	0	33,9448739	0	2	0	0	1	1	42	5,95007	0,832431	0,0683333	21,77818776	21,70479256	21,70348895	21,76622173	22,23793609	22,15176089	21,7317435	21,81906473	22,25091803	22,1281481	21,70563553	21,828767	4,146069361	3,914432311
179	794	561980	6256650	0	0	92,8264429	0	1	0	1	0	0	42	7,0188	0,749551	0,00326923	22,00963081	22,21268658	22,2116831	22,00049249	22,30561323	22,39547556	22,08398144	21,99477086	22,33747052	22,43608311	22,12406188	22,02567089	3,810114198	3,748589676
180	795	562000	6256650	0	0	100	0	0	0	0	0	0	49	7,72818	0,753264	0	22,24639623	22,49045483	22,48969594	22,23951074	22,28001944	22,38686893	22,16151533	22,05508344	22,34255034	22,45033701	22,22669587	22,11905913	3,71354714	3,69517593
181	796	562020	6256650	0	0	100	0	0	0	0	0	0	42	6,74636	0,806859	0,00307692	22,45715283	22,62401819	22,62341338	22,45165764	22,15993392	22,20663175	22,03835346	21,99201011	22,25802516	22,2722409	22,10790108	22,09381109	3,791192648	3,746655243
182	797	562040	6256650	0	0	100	0	1	0	1	0	0	42	7,20636	0,875208	0	22,6179914	22,67895135	22,67844574	22,61337539	22,00656003	21,97435244	21,84489101	21,87745912	22,13735536	22,0345264	21,9112106	22,01416114	3,931704145	3,837737681
183	798	562060	6256650	0	0	100	0	0	0	0	0	0	42	7,82252	0,808654	0	22,72781524	23,02356885	23,02312772	22,72385598	21,87495547	22,00556904	21,90518675	21,77465219	22,03453179	22,12910383	22,03704005	21,94251768	3,914988629	3,936080778
184	799	562080	6256650	0	2,861751994	97,13824801	0	1	0	1	0	0	49	6,74371	0,866042	0	22,79044317	23,01983012	23,01944995	22,78702396	21,80493117	21,88756014	21,8076138	21,72507533	21,98650412	22,00779857	21,93897302	21,91772757	4,047591776	4,023357351
185	800	562100	6256650	0	0	100	0	3	0	3	0	0	42	7,37423	0,925705	0,00141026	22,81127804	22,97196946	22,97164479	22,80834809	21,801621	21,83734579	21,77074162	21,73513491	21,98508956	21,94202937	21,88986003	21,93297155	4,149569645	4,079270183
186	801	562120	6256650	0	0	100	0	9	1	8	0	0	42	7,35482	0,935139	0	22,79567331	23,01315477	23,01287901	22,7932074	21,85510419	21,9368674	21,87600551	21,79428689	22,00599341	22,03217058	21,98977371	21,96362358	4,108458839	4,067857529
187	802	562140	6256650	0	33,75977296	66,24022704	0	3	0	3	0	0	42	7,10851	1,00519	0,107692	22,74764769	22,87167567	22,87149235	22,74600272	21,9626286	21,99022787	21,94274502	21,91522718	22,04218863	22,02273151	21,99929286	22,01877306	4,012936881	3,950830631
188	803	562160	6256650	0	0,838532021	99,16146798	0	0	0	0	0	0	49	7,51787	0,992153	0	22,66664001	22,90242877	22,90226056	22,66516481	22,11012568	22,22990721	22,15761697	22,0378592	22,08219412	22,22016655	22,17888485	22,04091178	3,718083929	3,744029588
189	804	562180	6256650	0	0	100	0	0	0	0	0	0	42	7,34044	1,06801	0	22,52473189	22,66229897	22,66218902	22,52376303	22,27236848	22,32232645	22,23388284	22,18407842	22,09649119	22,19553635	22,14813287	22,04910121	3,521446949	3,537353249
190	805	562200	6256650	0	0	100	0	3	0	3	0	0	42	8,0851	1,08014	0	22,1529748	22,42173573	22,42164309	22,15220138	22,40914295	22,48756108	22,36314065	22,28492804	21,99224747	22,20693994	22,14475092	21,93005583	3,53544212	3,637114615
191	806	562220	6256650	0	0	100	0	0	0	0	0	0	42	7,90859	1,15756	0	21,57070653	21,87453921	21,87443804	21,56986471	22,5202429	22,49865135	22,32066307	22,34272103	21,77908012	21,96631094	21,88247939	21,69526955	3,915274376	4,03151667
192	807	562240	6256650	0	0	100	0	11	3	7	1	0	49	6,93487	1,24646	0,00145833	20,98005633	21,28461936	21,28451085	20,97914751	22,63456838	22,48107408	22,2481989	22,40246487	21,56346445	21,68275357	21,57659563	21,45736134	4,331536968	4,439822471
193	808	562260	6256650	0	0	100	0	2	0	2	0	0	42	6,69655	1,44673	0	20,77269963	20,67456048	20,67435161	20,77075816	22,75647349	22,26644947	21,98058044	22,47194042	21,57515729	21,30669269	21,15609715	21,42474451	4,747925415	4,658804798
194	809	562280	6256650	0	0	75,93052868	0	1	0	1	0	0	42	6,55294	1,49875	0	20,96257792	20,68232831	20,68189951	20,95857	22,88089879	22,29566093	21,95813398	22,54495781	21,81917082	21,41373182	21,19500212	21,60071028	4,822410614	4,657745774
195	810	562300	6256650	0	0	22,23445356	0	0	0	0	0	0	42	5,47268	1,90218	0	21,1718366	19,81614783	19,81553853	21,16587297	23,00220454	21,69583235	21,30877599	22,61778561	22,06516601	20,70402528	20,41998652	21,78167698	5,311642056	4,61120167
196	829	561760	6256670	0	0	45,833	0	0	0	0	0	0	42	5,76113	1,09545	2,25346	22,4822013	21,92233846	21,92209901	22,47985001	22,96592253	22,5506632	22,5794036	22,99512729	23,69103266	22,88149409	23,08513453	23,89470721	4,16949978	3,74151245
197	830	561780	6256670	0	23,19972059	76,80027941	0	2	0	1	1	0	36	8,21059	0,689467	0	22,38893402	22,82350223	22,82239265	22,37888849	22,89060672	23,17572223	22,85987144	22,57516676	23,54410063	23,66658289	23,50655528	23,38416943	3,867870262	3,841319114
198	831	561800	6256670	0	0	100	0	0	0	0	0	0	36	7,01664	0,777244	0	22,25270432	22,45367654	22,4524654	22,24166267	22,77477113	22,89281455	22,54698451	22,42964111	23,29302596	23,24716505	23,02502635	23,07107285	4,138186991	4,002660698
199	832	561820	6256670	0	0	100	0	0	0	0	0	0	36	7,31923	0,762781	0	22,11391017	22,32863282	22,32726416	22,10142891	22,64937541	22,7780133	22,39179976	22,26394775	23,03757663	23,0519837	22,75805157	22,74387207	4,265595403	4,141684083
200	833	561840	6256670	0	0	100	0	0	0	0	0	0	42	7,62683	0,784167	0	21,9832273	22,11365484	22,11205653	21,96861803	22,52558944	22,59878958	22,15681495	22,08460955	22,80016771	22,78359645	22,40595665	22,4228287	4,397982862	4,224927501
201	834	561860	6256670	0	0,629276155	99,37072385	0	1	0	1	0	0	36	6,46472	0,851953	1,06036	21,87070439	21,78926007	21,787704	21,85642267	22,41466081	22,34557928	21,98267826	22,05274306	22,59606145	22,42880861	22,10722729	22,27477301	4,477636635	4,225845932
202	835	561880	6256670	0	22,38114129	77,61885871	0	0	0	0	0	0	36	6,64211	0,782372	3,70692	21,77473403	21,80956426	21,80850219	21,76501165	22,31561816	22,33876154	22,26802779	22,24502888	22,42469801	22,40326348	22,35593611	22,37741298	4,249683522	4,147082976
203	836	561900	6256670	0	59,18919528	40,81080472	0	0	0	0	0	0	36	6,85652	0,767041	7,72296	21,68585549	21,69978392	21,69969835	21,6850753	22,21933701	22,23787159	22,65585781	22,63626937	22,27479278	22,26751401	22,69619277	22,70313635	3,990405506	4,029609501
204	837	561920	6256670	0	34,048773	65,951227	0	0	0	0	0	0	42	7,7036	0,733462	3,79859	21,63017484	21,69006634	21,68861059	21,61685211	22,15541675	22,20735593	22,0314671	21,9798944	22,17609737	22,22598684	22,04963945	21,99987661	4,09454722	3,965668045
205	838	561940	6256670	0	0	100	0	0	0	0	0	0	36	7,1982	0,686686	0	21,67236155	21,86727738	21,86547427	21,6558937	22,19406461	22,31850564	21,76102845	21,63780073	22,20212976	22,35213057	21,79106165	21,64146586	4,206145078	4,059305813
206	839	561960	6256670	0	0	100	0	0	0	0	0	0	36	6,32462	0,743141	0	21,80183815	21,89905229	21,89836356	21,79555432	22,30755397	22,32838042	21,9964973	21,97646181	22,32251438	22,33752691	22,00482662	21,99007199	4,135303618	4,04527452
207	840	561980	6256670	0	0	100	0	0	0	0	0	0	36	8,46059	0,630651	0	22,10479745	22,50860716	22,50818226	22,10101728	22,50631487	22,71182635	22,51509757	22,30980599	22,55151267	22,79502275	22,59953887	22,35612403	3,500570463	3,57907167
208	841	562000	6256670	0	0	100	0	0	0	0	0	0	42	8,01906	0,734551	0	22,400577	22,58170803	22,58133094	22,39717249	22,44061048	22,48404495	22,34059989	22,29746291	22,53792573	22,54932413	22,40913913	22,39784818	3,520900557	3,48625621
209	842	562020	6256670	0	0	100	0	0	0	0	0	0	36	6,56021	0,819112	0	22,63126719	22,64999913	22,6496457	22,62803381	22,24195702	22,17101471	22,05671735	22,12803274	22,39379047	22,23319158	22,12410983	22,28483297	3,674361715	3,556763456
210	843	562040	6256670	0	0	100	0	6	0	6	0	0	36	7,4183	0,846667	0	22,79453351	22,80359373	22,8032554	22,79143575	22,00933154	21,92854819	21,83757851	21,91869014	22,20739967	22,01350673	21,92970999	22,1237153	3,768042432	3,642052643
211	844	562060	6256670	0	0	100	0	3	0	3	0	0	36	8,11668	0,74787	0	22,89592464	23,21739994	23,21706631	22,89295777	21,81624421	21,95304694	21,87959858	21,74280053	22,05647294	22,12532933	22,06127531	21,99245275	3,700634038	3,72227036
212	845	562080	6256670	0	66,57299335	33,42725665	0	3	0	3	0	0	42	7,46368	0,690641	0,00628205	22,94318024	23,4812932	23,4809699	22,94036868	21,7480098	22,03924913	21,97594631	21,68448761	22,0350061	22,28254723	22,23200691	21,98444613	3,672268733	3,779848493
213	846	562100	6256670	0	0,574513046	99,42548695	0	1	0	1	0	0	36	7,55364	0,790355	0	22,94378645	23,31503234	23,31472776	22,94109964	21,78495558	21,96354953	21,90065014	21,721981	22,09313714	22,18270995	22,13701633	22,04745796	3,805400246	3,804662896
214	847	562120	6256670	0	3,561642401	96,4383576	0	0	0	0	0	0	36	6,88808	0,843269	0	22,90319577	23,22626899	23,22598293	22,90066514	21,86867859	22,01986407	21,95216217	21,80094867	22,14271682	22,2056509	22,16004622	22,0971329	3,81521878	3,784693145
215	848	562140	6256670	0	0	100	0	1	0	1	0	0	36	6,26243	0,973669	0	22,8225309	22,90858425	22,90832345	22,8201653	21,97858694	21,96819611	21,88913287	21,89973192	22,16441774	22,04736566	21,99635747	22,11347772	3,846728638	3,710769416
216	849	562160	6256670	0	0	100	0	5	0	5	0	0	42	7,13642	0,964231	0	22,69296902	22,89407755	22,89383009	22,69075784	22,10654924	22,17728718	22,08008369	22,00949411	22,15977157	22,19331732	22,13166435	22,09815902	3,655124381	3,605593037
217	850	562180	6256670	0	0	100	0	2	0	2	0	1	36	7,63233	0,985621	0	22,48202139	22,74043363	22,74019275	22,47988668	22,2408577	22,33294342	22,20819545	22,11629843	22,11755776	22,23880828	22,16072994	22,03951171	3,537704148	3,546885934
218	851	562200	6256670	0	0	100	0	1	0	0	0	1	36	7,66219	1,00468	0	22,1392947	22,49850517	22,49824813	22,13704021	22,36799178	22,47607206	22,31032038	22,20250923	22,01562848	22,2334926	22,13170488	21,9138685	3,568176806	3,647807696
219	852	562220	6256670	0	0	100	0	1	0	0	0	1	36	7,29254	1,09391	0	21,69447372	22,00975345	22,00946026	21,69187558	22,48841193	22,47920016	22,26038069	22,27014353	21,87301934	22,02484978	21,89214782	21,74038526	3,839211016	3,903353384
220	853	562240	6256670	0	0	100	0	2	0	2	0	0	42	7,72697	1,16705	0	21,28565681	21,58012427	21,57976506	21,28244788	22,61386086	22,50565655	22,22893617	22,33796181	21,76658599	21,86843348	21,69724824	21,59551086	4,129201201	4,18543314
221	854	562260	6256670	0	0	100	0	1	0	1	0	0	36	7,11152	1,23266	0	21,09600691	21,31391311	21,31342934	21,09163506	22,75071365	22,54812869	22,21396736	22,41763682	21,7995903	21,82512184	21,60241884	21,57705622	4,347735426	4,37432761
222	855	562280	6256670	0	0	100	0	9	2	4	1	2	36	6,96383	1,28449	0	21,1461231	21,24145166	21,24079297	21,14011405	22,89886972	22,61877995	22,23138249	22,51278784	21,97760029	21,91419803	21,63018259	21,69382329	4,46819377	4,451073835
223	856	562300	6256670	0	0	99,77848543	0	3	0	2	1	0	36	6,98169	1,38811	0	21,30572567	21,11176912	21,11093972	21,29807114	23,05327886	22,59920943	22,16587403	22,62159647	22,21426939	21,92152924	21,57876161	21,87184138	4,614673473	4,474040332
224	857	562320	6256670	0	0	66,81129603	0	1	0	1	0	0	42	5,97655	1,60006	0	21,51401273	20,7282748	20,72728186	21,50469361	23,20827525	22,37676953	21,89862101	22,7323766	22,4721924	21,674783	21,27330423	22,07122044	4,871780359	4,447610024
225	858	562340	6256670	0	0	15,03149133	0	0	0	0	0	0	36	5,76061	1,80544	0	21,71644112	20,34902437	20,34789798	21,70573588	23,34857706	22,14633714	21,6311756	22,83623441	22,70488689	21,40935172	20,959032	22,25523185	5,113390984	4,406686498
226	875	561760	6256690	0	0,036975893	49,17531187	0	0	0	0	0	0	42	6,12902	1,01556	2,10562	22,52440826	22,13972751	22,13961635	22,52328167	23,03976837	22,73016356	22,77245417	23,08235378	23,7662846	23,09165323	23,30951183	23,98413379	4,088381835	3,742262988
227	876	561780	6256690	0	11,31058241	88,68941759	0	1	0	1	0	0	36	6,96959	0,650833	0	22,42704095	22,93490689	22,93401595	22,41901946	22,96129387	23,27831894	23,00386129	22,68710394	23,61079222	23,77470137	23,6558553	23,49200025	3,84633126	3,862715049
228	877	561800	6256690	0	0	100	0	0	0	0	0	0	36	8,05566	0,692292	0	22,28760726	22,67818378	22,67725523	22,27920821	22,84085266	23,0708976	22,77880123	22,54917957	23,34606039	23,44895561	23,2785633	23,17577732	4,083362144	4,06046562
229	878	561820	6256690	0	0	100	0	0	0	0	0	0	36	8,08311	0,704936	0	22,14383139	22,48446881	22,48347513	22,13482151	22,70629469	22,90006911	22,58396502	22,39071978	23,07453492	23,17988466	22,95298488	22,84778821	4,276211857	4,24678205
230	879	561840	6256690	0	0	100	0	0	0	0	0	0	42	7,88882	0,740486	0	22,01508933	22,23935797	22,23824294	22,00493485	22,57798684	22,69214808	22,34055976	22,22711774	22,82755269	22,87283903	22,5818693	22,53680079	4,454169777	4,375383898
231	880	561860	6256690	0	0	100	0	0	0	0	0	0	36	7,51874	0,746218	0	21,93199306	22,09537897	22,09404012	21,91977064	22,48992669	22,56736907	22,16290193	22,08635639	22,64684976	22,67817522	22,31128668	22,28024208	4,503180821	4,38410489
232	881	561880	6256690	0	0	100	0	0	0	0	0	0	36	8,22328	0,685	0,00347222	21,89923168	22,15103568	22,14940653	21,88437392	22,44779284	22,59605582	22,12872375	21,98142126	22,53914135	22,68601798	22,23910104	22,09254045	4,374863807	4,275190192
233	882	561900	6256690	0	0	100	0	3	0	3	0	0	36	7,38157	0,675192	0,0116026	21,89398643	22,10734998	22,10554151	21,87747469	22,42691374	22,55423675	22,04314003	21,91691233	22,47394158	22,61024469	22,10758787	21,97164715	4,274074246	4,135327923
234	883	561920	6256690	0	0	100	0	0	0	0	0	0	42	7,03589	0,677986	0	21,91361116	22,07816272	22,07653642	21,89875494	22,42624799	22,51719304	22,02675458	21,93690082	22,44766206	22,54722389	22,05836246	21,95916099	4,204146337	4,056223211
235	884	561940	6256690	0	0,201089559	99,79891044	0	1	0	1	0	0	36	7,67247	0,666218	0,00307692	21,96609655	22,15210039	22,15118681	21,95777729	22,45689107	22,54911082	22,18060322	22,08917266	22,47242159	22,57734739	22,20877736	22,10411608	4,147921785	4,080437261
236	885	561960	6256690	0	0	100	0	0	0	0	0	0	36	6,5095	0,70875	0	22,09058034	22,18532337	22,18521326	22,08959789	22,54013732	22,54541266	22,33754514	22,33277521	22,57236802	22,56008641	22,35378736	22,36623407	4,055739321	4,01615275
237	886	561980	6256690	0	0	100	0	0	0	0	0	0	36	7,92817	0,618462	0	22,39121532	22,71845198	22,71841853	22,39100063	22,69535907	22,84376453	22,72617833	22,57787135	22,77409067	22,92992558	22,81532824	22,65954602	3,48595843	3,557204
238	887	562000	6256690	0	0	100	0	0	0	0	0	0	42	7,16194	0,700556	0	22,6818363	22,82836187	22,82825578	22,68090525	22,61909847	22,63693838	22,55168787	22,53403503	22,77000132	22,72707604	22,6465334	22,68953228	3,433303082	3,394624923
239	888	562020	6256690	0	0	100	0	0	0	0	0	0	36	6,20852	0,784423	0	22,9000961	22,8797176	22,87955469	22,8985976	22,37922935	22,27907049	22,20859378	22,30905539	22,60976054	22,38069282	22,31679334	22,54596623	3,555465057	3,416547909
240	889	562040	6256690	0	0	100	0	2	0	2	0	0	36	7,32819	0,791944	0	23,04334153	23,06079665	23,06058873	23,04144116	22,06008444	21,98084102	21,92315998	22,00264766	22,35731254	22,1271591	22,07782851	22,30807593	3,605576716	3,473218705
241	890	562060	6256690	0	0	100	0	0	0	0	0	0	36	8,0459	0,716795	0	23,11911414	23,39112917	23,39088178	23,11692364	21,74799419	21,84051408	21,79263516	21,70011401	22,0931445	22,06442439	22,02684562	22,05560215	3,549799306	3,534431273
242	891	562080	6256690	0	84,7118526	15,2878974	0	2	0	2	0	0	42	6,13805	0,658403	0,00319444	23,13747748	23,63123411	23,63095706	23,1350773	21,70650812	21,95961649	21,91013245	21,65681981	22,14870361	22,28671968	22,25200541	22,11398353	3,514360799	3,563232822
243	892	562100	6256690	0	98,60257906	1,39742094	0	3	0	3	0	0	36	7,93458	0,754615	0	23,1073278	23,44625728	23,44596436	23,1047388	21,80319741	21,95560654	21,8952621	21,74280524	22,29431234	22,27794445	22,23791253	22,25431581	3,643871183	3,572137902
244	893	562120	6256690	0	64,17906383	35,82093617	0	11	7	4	0	0	36	7,88619	0,750417	0	23,03415059	23,47084355	23,47053	23,03139998	21,90395554	22,13128381	22,05636606	21,8289294	22,34445205	22,4388391	22,38936588	22,29499508	3,597226714	3,567091572
245	894	562140	6256690	0	0	100	0	6	0	6	0	0	36	7,22871	0,830769	0	22,91811775	23,24811644	23,24778753	22,91519646	22,00406655	22,15673881	22,06168209	21,90904729	22,32544285	22,36280589	22,29894659	22,26162477	3,611985948	3,54334723
246	895	562160	6256690	0	0	100	0	1	0	1	0	0	42	7,34986	0,917222	0	22,75179579	22,96782554	22,96747631	22,7486563	22,10767208	22,17148121	22,04925882	21,98566862	22,26814919	22,2455979	22,16177113	22,18439371	3,617311032	3,517551992
247	896	562180	6256690	0	0	100	0	3	0	3	0	0	36	7,70076	0,884038	0	22,52031464	22,93215993	22,93176923	22,51685007	22,21541909	22,39381662	22,23562617	22,05738851	22,18547076	22,37678185	22,26645279	22,07518253	3,50482665	3,531857404
248	897	562200	6256690	0	0	100	0	1	0	1	0	0	36	6,77109	0,894097	0,00298611	22,21664743	22,73506156	22,73461402	22,21269194	22,32687563	22,53680618	22,33229105	22,12259389	22,08493307	22,38956992	22,24539603	21,94079943	3,525828067	3,628014558
249	898	562220	6256690	0	0	100	0	0	0	0	0	0	36	7,81958	0,964551	0	21,87414902	22,35763526	22,3571087	21,86945966	22,44572786	22,57342281	22,31187257	22,18465753	21,99057481	22,26221199	22,07483777	21,80328271	3,702186527	3,799368582
250	899	562240	6256690	0	0	100	0	4	0	4	0	0	42	7,28541	1,09417	0	21,57394927	21,85849837	21,85786879	21,56826007	22,57914541	22,51326294	22,18900552	22,25577191	21,94891256	22,03373709	21,79457769	21,70992079	3,983481398	3,988329039
251	900	562260	6256690	0	0	100	0	2	0	2	0	0	36	7,51111	1,12763	0	21,40258157	21,68160065	21,68082689	21,39556966	22,73231744	22,63376261	22,24562315	22,34526142	22,00565035	22,09178854	21,7920002	21,70607698	4,123571259	4,135577893
252	901	562280	6256690	0	9,496086701	90,5039133	0	0	0	0	0	0	36	8,01238	1,16799	0,0569444	21,38396868	21,58960908	21,58868873	21,37559291	22,90537811	22,7557105	22,31522049	22,46616642	22,16566062	22,20714041	21,85031646	21,80910718	4,230455546	4,222395642
253	902	562300	6256690	0	0	100	0	0	0	0	0	0	36	7,63316	1,18897	0,00320513	21,47951649	21,62230471	21,62120172	21,46944945	23,09244507	22,91993495	22,41890617	22,59287322	22,39299325	22,41117899	21,98446133	21,96660661	4,289306162	4,266165053
254	903	562320	6256690	0	0,75004837	99,24995163	0	4	1	1	2	0	42	7,637	1,22187	0	21,6460303	21,67345873	21,67221694	21,63465904	23,28135605	23,0603516	22,51821032	22,74083551	22,6462169	22,59946161	22,12102624	22,16816878	4,344690305	4,287519337
255	904	562340	6256690	0	0,602319368	97,84019913	0	2	0	2	0	0	36	7,39629	1,30218	0	21,86000229	21,6369733	21,63562604	21,84759433	23,46016545	23,1025755	22,53255511	22,89201053	22,89999344	22,66855863	22,15183073	22,38372719	4,448170201	4,293271898
256	905	562360	6256690	0	0	60,3885	0	0	0	0	0	0	36	5,71673	1,63333	0	22,09226108	20,97947339	20,97805313	22,07893439	23,61683219	22,67520219	22,0833156	23,02761767	23,13482888	22,13283866	21,58495406	22,58761524	4,853809864	4,272198681
257	906	562380	6256690	0	0	10,59581591	0	0	0	0	0	0	36	5,53147	1,92769	0	22,30504299	20,39380153	20,39233046	22,29102667	23,73844938	22,27445729	21,66938671	23,13675658	23,32324058	21,62995677	21,06155385	22,75569056	5,208142016	4,242555029
258	921	561760	6256710	0	0,547353394	51,67139661	0	0	0	0	0	0	42	6,07124	1,01808	1,56654	22,59272966	22,17642187	22,17630538	22,59154546	23,14184278	22,78952031	22,78968009	23,14245625	23,74619298	23,06079335	23,20860629	23,89405414	4,18150492	3,804466703
259	922	561780	6256710	0	4,407145025	95,59285497	0	0	0	0	0	0	36	7,12103	0,65213	0	22,4981577	22,97732985	22,97665851	22,49214041	23,06728138	23,34149862	23,11096544	22,83696286	23,62185605	23,76484053	23,66873648	23,52579323	3,901672909	3,916508525
260	923	561800	6256710	0	0	100	0	4	0	4	0	0	36	8,29473	0,681667	0	22,36162663	22,75465399	22,75401517	22,35588316	22,94847514	23,15514632	22,920596	22,71423641	23,39318348	23,48778085	23,3619814	23,26746021	4,117818312	4,115247494
261	924	561820	6256710	0	0	100	0	4	2	2	0	0	36	7,6133	0,685207	0	22,21404815	22,58496372	22,58436598	22,20867495	22,80441338	22,99230601	22,75366652	22,56611977	23,12517951	23,240482	23,08152935	22,96632414	4,322954054	4,342529632
262	925	561840	6256710	0	0	100	0	2	1	1	0	0	42	7,39219	0,726603	0	22,07504545	22,32479152	22,32422453	22,06991993	22,65477026	22,7578512	22,51181938	22,40921184	22,85880662	22,90722714	22,71330701	22,66502729	4,557263548	4,548199885
263	926	561860	6256710	0	0	100	0	0	0	0	0	0	36	8,14095	0,724438	0	22,0275152	22,23461159	22,23392942	22,0213223	22,59205704	22,67076278	22,39619955	22,31806894	22,71015492	22,75839869	22,51495702	22,46689302	4,589789488	4,563704612
264	927	561880	6256710	0	0	100	0	0	0	0	0	0	36	7,69435	0,662564	0	22,0899815	22,37147568	22,37055038	22,08158171	22,63676337	22,77672014	22,45759271	22,31824192	22,70510126	22,85041401	22,54929701	22,40418607	4,377874436	4,364471363
265	928	561900	6256710	0	0	100	0	0	0	0	0	0	36	7,79222	0,659822	0	22,1812077	22,39355275	22,39251262	22,17173626	22,6958411	22,79288365	22,45322141	22,35689076	22,7326043	22,83402626	22,50356186	22,40237532	4,212034178	4,147656645
266	929	561920	6256710	0	0	100	0	0	0	0	0	0	42	7,27191	0,642436	0	22,28763359	22,48481664	22,48391949	22,27946806	22,75234678	22,83873456	22,52698176	22,44125084	22,77307144	22,86740089	22,5595196	22,46540951	4,045899592	3,984549224
267	930	561940	6256710	0	22,78859364	77,21140636	0	0	0	0	0	0	36	7,38527	0,702012	0,00147929	22,42036661	22,43500267	22,43450519	22,41581216	22,81982793	22,77251302	22,537318	22,58527343	22,84470014	22,76545092	22,53232749	22,61177895	3,992707872	3,875609245
268	931	561960	6256710	0	0	100	0	0	0	0	0	0	36	7,35677	0,673077	0	22,60592184	22,67547141	22,67536677	22,60498252	22,90685971	22,89265043	22,74680086	22,76138784	22,9629	22,91573821	22,77238809	22,81967386	3,784777276	3,730585191
269	932	561980	6256710	0	0	100	0	0	0	0	0	0	36	8,41874	0,580355	0	22,85120833	23,14690015	23,14692595	22,85152771	22,95756076	23,098691	23,01440182	22,87329739	23,07666292	23,20669974	23,12616737	22,99616266	3,440036308	3,503209928
270	933	562000	6256710	0	0	100	0	0	0	0	0	0	42	8,48668	0,603974	0	23,08853841	23,34159174	23,34158949	23,08858882	22,86689117	22,97599918	22,92074647	22,81163399	23,08104016	23,13194605	23,08230349	23,03142441	3,330992025	3,351459824
271	934	562020	6256710	0	0	73,17182903	26,82817097	0	0	0	0	0	36	7,81998	0,616982	0,00301775	23,26353594	23,52286312	23,52279439	23,26297895	22,62342391	22,73338892	22,69101668	22,58101435	22,95769237	22,96171789	22,92715195	22,92315264	3,318035341	3,309468383
272	935	562040	6256710	0	0	100	0	0	0	0	0	0	36	7,16318	0,700064	0	23,36372286	23,47585461	23,47572301	23,36254846	22,27243598	22,26938518	22,23339914	22,23654255	22,73534097	22,54173427	22,51612883	22,70980209	3,439659212	3,318937804
273	936	562060	6256710	0	0	100	0	0	0	0	0	0	36	7,70749	0,666864	0,0012426	23,39606465	23,66298999	23,6627953	23,39435553	21,90135683	21,99607798	21,96366249	21,86889914	22,48063346	22,36704617	22,34774344	22,46137315	3,425821195	3,345732371
274	937	562080	6256710	0	33,75425593	66,24574407	0	0	0	0	0	0	42	6,50106	0,570513	0,00147436	23,37254942	23,95987136	23,95961448	23,37036033	21,84232886	22,1666201	22,12431201	21,79970707	22,5742005	22,69528469	22,67135656	22,55026214	3,341700258	3,351787223
275	938	562100	6256710	0	89,32186316	10,67813684	0	4	0	4	0	0	36	6,8225	0,723432	0	23,30346008	23,60068754	23,60039	23,30081697	21,9192344	22,04608947	21,98526356	21,85839488	22,67771402	22,52644445	22,48963099	22,64096578	3,544034209	3,366839771
276	939	562120	6256710	0	25,668365	74,331635	0	0	0	0	0	0	36	7,12014	0,699936	0	23,19480795	23,64253065	23,64217951	23,19171595	21,98876827	22,22513373	22,14252781	21,90606127	22,63555372	22,66167483	22,60752372	22,58143889	3,486720583	3,392860741
277	940	562140	6256710	0	0	100	0	0	0	0	0	0	36	6,9592	0,714734	0,00118343	23,04770702	23,55556662	23,55516122	23,04413472	22,05287194	22,32857927	22,21913091	21,94333794	22,52871707	22,66412998	22,58783302	22,45244759	3,452402199	3,416321228
278	941	562160	6256710	0	0	100	0	0	0	0	0	0	42	6,83916	0,802628	0	22,85910798	23,25224361	23,25177989	22,85496912	22,11921727	22,30204876	22,15829257	21,97557968	22,40248664	22,48452075	22,37968175	22,29771036	3,50577523	3,443735835
279	942	562180	6256710	0	0	100	0	0	0	0	0	0	36	7,32	0,817515	0,00118343	22,62567542	23,09241928	23,09187805	22,62084691	22,19377965	22,40582269	22,21946641	22,0076093	22,27677214	22,46681054	22,32635594	22,13638236	3,48963372	3,494712153
280	943	562200	6256710	0	0	100	0	0	0	0	0	0	36	6,77017	0,838462	0	22,35356114	22,88559933	22,88496013	22,34785319	22,28206125	22,50642795	22,26710242	22,04303627	22,16636224	22,44263569	22,25730929	21,98111524	3,523594262	3,584741586
281	944	562220	6256710	0	0	100	0	0	0	0	0	0	36	7,69319	0,870769	0	22,0699825	22,63795746	22,63719745	22,06317767	22,39077012	22,60109413	22,29928757	22,08943619	22,09263171	22,41690053	22,17698003	21,852822	3,613011495	3,707857926
282	945	562240	6256710	0	0	100	0	0	0	0	0	0	42	7,32948	0,961795	0	21,82263264	22,26570901	22,26480724	21,81449373	22,52717595	22,6145725	22,24278654	22,15619347	22,08396432	22,30536353	22,00093667	21,77972363	3,795651104	3,837138204
283	946	562260	6256710	0	27,77889951	72,22110049	0	1	0	0	1	0	36	7,88534	1,00698	1,15059	21,6599743	22,06190144	22,06123014	21,65393576	22,69648984	22,73529477	22,45779056	22,41961943	22,16366274	22,36370485	22,1550209	21,95509483	3,860185842	3,944387878
284	947	562280	6256710	0	97,53939373	2,46060627	0	3	0	2	0	1	36	7,43024	1,06776	1,09744	21,60674107	21,8936035	21,89274103	21,59891849	22,89926612	22,85676081	22,50027069	22,54370921	22,33475425	22,45524138	22,16365448	22,04336763	3,98554295	4,018711086
285	948	562300	6256710	0	42,1069514	57,8930486	0	1	0	1	0	0	36	7,81808	1,11391	2,38828	21,65967436	21,83567799	21,83510098	21,65443645	23,12890706	23,02538493	22,79406965	22,89829519	22,57727429	22,63160572	22,45866905	22,40446051	4,013645287	4,067155275
286	949	562320	6256710	0	87,82013262	12,17986738	0	4	0	4	0	0	42	7,77567	1,13045	8,57724	21,80020884	21,91383873	21,91526859	21,81334297	23,36892048	23,25109549	23,87295653	23,98940103	22,85688101	22,89680476	23,57169666	23,53123289	3,760741664	4,101763882
287	950	562340	6256710	0	88,8000848	11,1999152	0	1	0	1	0	0	36	7,45663	1,2213	6,41763	22,00238891	21,85258194	21,85318706	22,00789178	23,59291752	23,3264631	23,60521539	23,87132635	23,13292098	22,97900406	23,30149404	23,45519441	3,996359548	4,129282807
288	951	562360	6256710	0	48,6560285	51,3439715	0	1	0	1	0	0	36	8,33807	1,24647	5,71654	22,23654613	21,97521637	21,9755381	22,23942088	23,77156866	23,46800423	23,63776848	23,94130582	23,36678979	23,16020901	23,36616273	23,57263118	4,069187865	4,149903821
289	952	562380	6256710	0	1,556575735	94,75301365	0	1	0	1	0	0	36	7,18854	1,38988	0,931538	22,48063127	21,80693569	21,80560394	22,46823891	23,89048382	23,34004975	22,82416735	23,37658202	23,54100445	23,00708898	22,51915033	23,05357737	4,471970311	4,157377005
290	953	562400	6256710	0	0	53,86846587	0	2	0	1	1	0	42	5,85806	1,63776	0	22,72180303	21,36435126	21,36270345	22,70632265	23,96720213	22,98131473	22,34532964	23,33405482	23,67401897	22,56370545	21,95014434	23,06120642	4,804969493	4,138223456
291	954	562420	6256710	0	0	8,625791229	0	0	0	0	0	0	36	6,23516	1,85639	0	22,92464248	20,96178668	20,96015432	22,90913378	23,99780517	22,6273533	22,0125232	23,38625635	23,75036075	22,12986266	21,53392831	23,15528348	5,049420268	4,111201724
292	967	561760	6256730	0	3,745707556	51,38454244	0	0	0	0	0	0	49	6,37392	1,03965	1,72153	22,69251897	22,19316334	22,19325864	22,69325212	23,27761222	22,84474377	22,90215326	23,33543814	23,7774927	23,02619526	23,20741033	23,95874554	4,223388222	3,815730186
293	968	561780	6256730	0	8,562894103	91,4371059	0	1	0	1	0	0	42	6,77011	0,700321	0	22,60690636	22,93524455	22,93476456	22,60260019	23,21515162	23,35804689	23,16887526	23,02626197	23,6720156	23,68089023	23,60396857	23,59515227	3,977844583	3,922321076
294	969	561800	6256730	0	0	100	0	0	0	0	0	0	42	7,81218	0,683681	0	22,48680804	22,84167582	22,84127566	22,48324077	23,1135319	23,26563211	23,08359561	22,93174793	23,48377446	23,53525339	23,44529758	23,39387701	4,119115289	4,106556321
295	970	561820	6256730	0	0	100	0	1	0	1	0	0	42	7,76111	0,670513	0,0109615	22,35436256	22,72892367	22,72864144	22,35188149	22,98052052	23,14161643	22,97248075	22,81159399	23,24591455	23,34730126	23,24587987	23,14454855	4,298769653	4,338340112
296	971	561840	6256730	0	0	100	0	0	0	0	0	0	49	7,80841	0,720139	0	22,2158742	22,45607762	22,4559509	22,2147804	22,81947275	22,88573589	22,73205716	22,6660873	22,97670278	22,99564646	22,88451675	22,86565587	4,57766525	4,600785716
297	972	561860	6256730	0	0	100	0	0	0	0	0	0	42	8,32213	0,721731	0	22,20435745	22,39117907	22,39102578	22,2030053	22,77978232	22,81538502	22,65346741	22,61821782	22,86146879	22,86858122	22,7310299	22,72402387	4,60896365	4,622472175
298	973	561880	6256730	0	0	100	0	0	0	0	0	0	42	7,85522	0,644792	0	22,36208548	22,64278033	22,64237671	22,35846577	22,9096108	23,02338075	22,82536121	22,71193258	22,95983338	23,07898133	22,8966743	22,77764107	4,292797635	4,32525654
299	974	561900	6256730	0	0	100	0	0	0	0	0	0	42	7,14189	0,660385	0	22,53359792	22,68674249	22,68622763	22,52892304	23,03043019	23,0626253	22,85543228	22,82370622	23,05925834	23,08083218	22,88302021	22,86159667	4,09113757	4,044474531
300	975	561920	6256730	0	1,608856742	98,39114326	0	0	0	0	0	0	49	7,31292	0,638125	0	22,71834358	22,85158641	22,85112959	22,71419492	23,13034937	23,15127366	22,97044787	22,94994219	23,14869387	23,16052256	22,98470913	22,97301579	3,856329148	3,803264009
301	976	561940	6256730	0	27,30666066	72,69333934	0	0	0	0	0	0	42	7,20692	0,64609	0	22,92474126	22,9796938	22,9794267	22,92230913	23,22433719	23,19264132	23,06158146	23,09364113	23,251589	23,19304993	23,0649304	23,12358421	3,689546015	3,615094015
302	977	561960	6256730	0	0	100	0	0	0	0	0	0	42	7,01012	0,621667	0	23,1553772	23,22950656	23,22943413	23,15473435	23,33564243	23,329647	23,24387131	23,25008583	23,40349898	23,36359535	23,28076844	23,32074674	3,524123613	3,481708772
303	978	561980	6256730	0	0	100	0	0	0	0	0	0	42	7,26658	0,547885	0	23,39075062	23,62734836	23,62736727	23,39099035	23,35916929	23,47841067	23,42553068	23,30626593	23,50207142	23,59557693	23,54676305	23,45327348	3,315699009	3,358268938
304	979	562000	6256730	0	0	99,53513136	0,464868637	0	0	0	0	0	49	7,5076	0,584097	0	23,5859592	23,741993	23,7420121	23,58617801	23,24752442	23,31285397	23,27846875	23,21313973	23,50786691	23,48558069	23,45734446	23,47965823	3,28171981	3,259054093
305	980	562020	6256730	0	0	31,94704784	68,05295216	0	0	0	0	0	42	7,64099	0,563397	0,00461538	23,7054178	23,95303888	23,95300542	23,70518063	23,00126187	23,12643519	23,10060168	22,97533069	23,43003189	23,41926669	23,40241193	23,41319297	3,228427594	3,202025347
306	981	562040	6256730	0	0	100	0	0	0	0	0	0	42	7,45835	0,616597	0	23,74449867	23,92543954	23,92533898	23,74362794	22,67202754	22,74001626	22,71463393	22,64662013	23,32761546	23,15448187	23,14206826	23,31525313	3,309293182	3,172063919
307	982	562060	6256730	0	0	100	0	2	0	2	0	0	42	7,43483	0,569103	0	23,7174045	24,09614025	24,09596286	23,71588534	22,36268872	22,56115884	22,53098931	22,33233774	23,30767235	23,19143103	23,17948995	23,29576853	3,289029837	3,146289996
308	983	562080	6256730	0	1,731024563	98,26897544	0	0	0	0	0	0	49	6,85706	0,508958	0,0125	23,64099356	24,25757147	24,2573204	23,63886603	22,19418918	22,55814007	22,51659	22,15227243	23,3696403	23,37628883	23,35887505	23,35223861	3,253394855	3,133526077
309	984	562100	6256730	0	0,000116269	99,99988373	0	2	0	2	0	0	42	7,3876	0,607179	0	23,52748044	23,99503982	23,99471755	23,5246586	22,1403149	22,40002175	22,33586674	22,07598326	23,2160902	23,11788599	23,08159371	23,17985	3,378072369	3,184821652
310	985	562120	6256730	0	0	100	0	0	0	0	0	0	42	7,4267	0,547014	0	23,38327862	24,09647372	24,09606903	23,37977047	22,12556074	22,55780651	22,4679457	22,03536428	22,97362043	23,17710358	23,11776391	22,91427859	3,279288189	3,254647609
311	986	562140	6256730	0	0	100	0	1	0	1	0	0	42	7,83471	0,566346	0,00147436	23,21021081	23,97501537	23,97452746	23,20595462	22,12591587	22,58836243	22,46716549	22,00442157	22,74239537	23,06565476	22,97818592	22,65491774	3,271880925	3,31872763
312	987	562160	6256730	0	0	100	0	0	0	0	0	0	49	7,12412	0,718819	0	23,00778984	23,49790216	23,49732813	23,00266734	22,13940799	22,39455922	22,23410381	21,97901913	22,53605492	22,6681876	22,54551652	22,41344856	3,434086971	3,381545629
313	988	562180	6256730	0	0	100	0	1	0	1	0	0	42	7,44143	0,728462	0	22,77697565	23,34858482	23,34789726	22,77083568	22,17053348	22,46269914	22,25448801	21,96245886	22,36141687	22,61485563	22,44880106	22,19543202	3,431156514	3,452740717
314	989	562200	6256730	0	0	100	0	3	0	3	0	0	42	7,28754	0,751875	0	22,52551514	23,14538125	23,1445594	22,51815821	22,22675884	22,52639305	22,25982277	21,96045924	22,22956365	22,56109595	22,3412003	22,00976132	3,467369107	3,537545389
315	990	562220	6256730	0	0	100	0	3	0	2	1	0	42	7,65175	0,821923	0	22,27230108	22,82031531	22,81933798	22,26349921	22,31734667	22,53774959	22,20160018	21,98174151	22,15757783	22,44789768	22,16221269	21,87204775	3,581765127	3,630788427
316	991	562240	6256730	0	0	100	0	0	0	0	0	0	49	7,82311	0,881319	0,00145833	22,04630434	22,53564376	22,53448671	22,03583925	22,4514699	22,60659673	22,19113069	22,03682769	22,16508695	22,4224341	22,0591768	21,80205344	3,691562359	3,718828908
317	992	562260	6256730	0	15,80683157	84,19316843	0	2	0	2	0	0	42	7,10966	0,940641	3,03013	21,8793286	22,28870861	22,28840003	21,87661583	22,63578607	22,72149944	22,66099296	22,57531822	22,26666325	22,47357828	22,46563766	22,25867925	3,65326135	3,789187536
318	993	562280	6256730	0	85,04009965	14,95990035	0	4	0	4	0	0	42	7,54897	1,02521	5,95507	21,79834032	22,03864496	22,03915184	21,80305254	22,87259855	22,84043586	23,11954269	23,15105908	22,46485647	22,54612199	22,87516875	22,79362512	3,645993962	3,839959607
319	994	562300	6256730	0	100	0	0	2	0	2	0	0	42	7,5547	1,08173	8,11103	21,82155987	21,93422221	21,9353033	21,83149784	23,15699921	23,05106424	23,56664626	23,6714473	22,74700317	22,74902298	23,30939145	23,30693072	3,640134695	3,880608518
320	995	562320	6256730	0	100	0	0	1	0	1	0	0	49	7,10438	1,09597	11,4787	21,95170366	22,01561821	22,01773791	21,97114512	23,4691236	23,35777772	24,30478136	24,41393721	23,08163957	23,08495515	24,0713454	24,06725374	3,528190025	3,922463316
321	996	562340	6256730	0	100	0	0	0	0	0	0	0	42	6,72406	1,24199	10,1462	22,16621957	21,8354309	21,83703581	22,18083316	23,76749377	23,41503021	24,13446529	24,48561033	23,4160843	23,10994018	23,86150715	24,16713398	3,809712944	3,967448453
322	997	562360	6256730	0	100	0	0	3	0	3	0	0	42	6,48644	1,3791	8,07799	22,42320289	21,70739363	21,70828117	22,43113482	24,00084524	23,4187689	23,83225234	24,41405999	23,69044588	23,08619813	23,52524169	24,1292893	4,105334506	4,00774987
323	998	562380	6256730	0	82,38591219	17,61408781	0	1	0	1	0	0	42	7,45553	1,30897	7,21942	22,68179669	22,08843222	22,08904366	22,68723302	24,13464578	23,68316964	23,99458161	24,44587225	23,86464098	23,426561	23,75866149	24,19658552	4,061772725	4,035089173
324	999	562400	6256730	0	74,71115233	25,28884767	0	13	2	11	0	0	49	6,92062	1,33417	2,47444	22,91514522	22,20876638	22,2077962	22,90605693	24,16484382	23,67756476	23,34284893	23,83158078	23,93164677	23,44261878	23,12338978	23,61278599	4,301006747	4,046972921
325	1000	562420	6256730	0	60,03286214	36,93732681	0	5	0	5	0	0	42	6,58702	1,49571	1,22776	23,11820496	21,96176645	21,96044671	23,10578725	24,11551716	23,35524618	22,89685043	23,6592308	23,91614083	23,06701168	22,62210132	23,47178384	4,522133098	4,042773019
326	1001	562440	6256730	0	0	63,18122718	0	0	0	0	0	0	42	5,78908	1,71868	0,0306944	23,30251191	21,53758496	21,53592866	23,28683944	24,03249578	22,89054153	22,31516744	23,46001125	23,86695653	22,51341703	21,94999854	23,30430553	4,80459425	4,017479632
327	1002	562460	6256730	0	0	21,31336895	0	0	0	0	0	0	42	5,63929	1,90423	0,00179487	23,45144164	21,17615351	21,17456504	23,43624738	23,9133511	22,45823438	21,9386736	23,39694596	23,77580814	22,00628805	21,49856874	23,26891233	4,976066184	3,986165911
328	1007	562560	6256730	0	0	0	0	0	0	0	0	0	49	5,99898	2,00778	0	23,69563544	21,06043507	21,05933469	23,68481276	23,09891908	21,53206143	21,32233173	22,89172557	23,03577069	21,08820196	20,90325832	22,85143955	4,791749927	3,902400638
329	1008	562580	6256730	0	0	23,96632389	0	0	0	0	0	0	42	5,39102	1,87212	0	23,68199982	21,38750952	21,38644377	23,67159009	23,09965922	21,75817456	21,55494772	22,89866209	23,04092844	21,38621969	21,20969356	22,86493795	4,62193434	3,911269782
330	1009	562600	6256730	0	0	28,13315483	0	2	0	2	0	0	42	5,97846	1,70438	0,14625	23,67987255	21,79822469	21,797238	23,67030317	23,10349081	22,04213811	21,86623281	22,92938685	23,05172285	21,75902967	21,61149492	22,90461413	4,40253825	3,911491249
331	1013	561760	6256750	0	0	58,23355601	0	0	0	0	0	0	42	6,52927	1,01558	2,0391	22,81807814	22,34334281	22,34366763	22,82092136	23,44225659	23,00388517	23,13821003	23,57681544	23,8558558	23,12940528	23,36738315	24,09382086	4,160666052	3,776678626
332	1014	561780	6256750	0	0	100	0	0	0	0	0	0	36	7,31247	0,675207	0	22,75149066	23,10298699	23,10264294	22,74843665	23,40413913	23,53702267	23,38342306	23,25074675	23,7782237	23,80488686	23,7440826	23,71746084	3,91061741	3,861834527
333	1015	561800	6256750	0	0	100	0	0	0	0	0	0	36	7,68434	0,682564	0	22,66409224	22,97647474	22,97622952	22,66193288	23,33988108	23,43209091	23,29180025	23,19981728	23,64278723	23,64182523	23,57784098	23,5788535	4,045285979	4,003620421
334	1016	561820	6256750	0	0	100	0	2	0	2	0	0	36	6,79861	0,691538	0	22,57949688	22,84714155	22,84701671	22,57842805	23,25529503	23,30987517	23,18559628	23,13125203	23,47444764	23,45517217	23,38783218	23,4071652	4,201428729	4,174525305
335	1017	561840	6256750	0	0	100	0	0	0	0	0	0	42	7,84214	0,730641	0	22,52288356	22,66346889	22,66345952	22,52283714	23,17297366	23,14071734	23,03155313	23,06412001	23,31032704	23,20885747	23,13764716	23,23919704	4,376718223	4,326643836
336	1018	561860	6256750	0	0	100	0	3	2	0	0	1	36	8,01275	0,706686	0	22,56474778	22,70688232	22,70686929	22,56466835	23,17322498	23,15377104	23,04501887	23,06476586	23,25128929	23,188342	23,10328618	23,16631542	4,344486201	4,316996377
337	1019	561880	6256750	0	0	100	0	0	0	0	0	0	36	6,90161	0,653077	0	22,72159097	22,90955804	22,90942633	22,72043678	23,27972059	23,30895874	23,18885774	23,15987785	23,32600162	23,33788492	23,23309157	23,22128779	4,120313527	4,114330459
338	1020	561900	6256750	0	0	100	0	0	0	0	0	0	36	7,06964	0,688343	0	22,9311911	22,93973504	22,93952808	22,92929703	23,42610542	23,34304434	23,22485305	23,30831242	23,45419801	23,32816736	23,21984427	23,34599029	3,950151564	3,8521414
339	1021	561920	6256750	0	4,574267158	95,42573284	0	0	0	0	0	0	42	7,05525	0,651282	0,00487179	23,17206794	23,18527752	23,18508121	23,17027279	23,58614958	23,51525546	23,42374619	23,49495718	23,6053206	23,50014459	23,41447796	23,51974653	3,667729368	3,580214355
340	1022	561940	6256750	0	12,63449937	87,36550063	0	0	0	0	0	0	36	7,47367	0,581716	0,00449704	23,43920701	23,54663918	23,54651808	23,43812749	23,75189116	23,75712225	23,70402933	23,69892232	23,77810255	23,77093019	23,72111075	23,72832399	3,367944142	3,344711548
341	1023	561960	6256750	0	0	100	0	0	0	0	0	0	36	6,97434	0,531474	0	23,71902712	23,88600763	23,88597222	23,71874944	23,85617462	23,93252384	23,89480626	23,81845159	23,92308604	23,99283129	23,95819389	23,88845914	3,23677039	3,263465275
342	1024	561980	6256750	0	0	100	0	0	0	0	0	0	36	8,05328	0,488876	0	23,97423307	24,20491394	24,20492476	23,97439696	23,85980868	24,00406903	23,97821981	23,83383722	23,9987319	24,12845312	24,10652285	23,97678775	3,145816554	3,208672912
343	1025	562000	6256750	0	0	100	0	3	0	3	0	0	42	8,05995	0,532564	0	24,14666769	24,27031204	24,27032196	24,14679328	23,73400293	23,8097292	23,79160602	23,71582682	23,99587489	23,98876878	23,9765695	23,98368691	3,16797017	3,151110531
344	1026	562020	6256750	0	0	100	0	0	0	0	0	0	36	7,70625	0,546923	0	24,20401083	24,34067966	24,34064749	24,20375442	23,4670942	23,54394148	23,52778877	23,45088225	23,92214594	23,84103103	23,8341044	23,91524421	3,172565282	3,100475634
345	1027	562040	6256750	0	0	100	0	0	0	0	0	0	36	7,85902	0,548269	0	24,16535955	24,37606101	24,37596289	24,16451961	23,13107268	23,24654806	23,22672412	23,11114877	23,86412306	23,72514282	23,71934756	23,85836569	3,191644655	3,057380114
346	1028	562060	6256750	0	0	100	0	0	0	0	0	0	36	7,59051	0,521598	0	24,06477706	24,43277793	24,43259985	24,06324854	22,80888178	23,0246302	22,99510234	22,77914862	23,92371306	23,76743004	23,75859771	23,91492516	3,206101769	3,008772281
347	1029	562080	6256750	0	28,6409395	71,3590605	0	1	0	1	0	0	42	6,99881	0,467821	0,00301282	23,9277198	24,52615002	24,52588426	23,92545245	22,56201086	22,93503464	22,88973676	22,51634384	24,0126955	23,92926917	23,91167565	23,99513583	3,192246878	2,976451818
348	1030	562100	6256750	0	9,76516058	90,23483942	0	0	0	0	0	0	36	7,27582	0,526154	0	23,76783569	24,32165281	24,3213	23,76475815	22,39719455	22,73556986	22,66734421	22,32870092	23,63848149	23,58073385	23,54233243	23,6001241	3,261757423	3,062240752
349	1031	562120	6256750	0	0	100	0	0	0	0	0	0	36	7,51517	0,493013	0	23,59055266	24,32657619	24,32612299	23,58660634	22,2871901	22,74977634	22,65381918	22,1908732	23,2403508	23,44392387	23,37919624	23,17562521	3,205169559	3,162129124
350	1032	562140	6256750	0	0	100	0	0	0	0	0	0	36	7,57594	0,490651	0	23,39683989	24,23910235	24,23854035	23,39192651	22,21088206	22,73994856	22,61026288	22,08083407	22,91078797	23,28922384	23,19266775	22,814217	3,188745724	3,252095716
351	1033	562160	6256750	0	0	100	0	0	0	0	0	0	42	6,89837	0,680897	0,00128205	23,18622391	23,65847192	23,65780114	23,18020983	22,16075789	22,41450176	22,24343421	21,98978484	22,63585214	22,7373366	22,60188309	22,50048075	3,418518262	3,336627354
352	1034	562180	6256750	0	0	100	0	1	0	1	0	0	36	7,24583	0,673491	0	22,95962916	23,55024888	23,54943366	22,95232473	22,13882722	22,45743532	22,23556207	21,91709007	22,41358075	22,6714127	22,48729066	22,22954159	3,408481921	3,419672056
353	1035	562200	6256750	0	0	100	0	2	0	2	0	0	36	6,35652	0,687628	0	22,72210208	23,37557063	23,37458877	22,71328833	22,15365898	22,4945784	22,21024792	21,86958974	22,25311678	22,60503241	22,36019239	22,00838479	3,434654773	3,500937685
354	1036	562220	6256750	0	0	100	0	3	0	3	0	0	36	7,73757	0,784734	0	22,48447552	22,98980325	22,98863381	22,47390138	22,21787452	22,43203259	22,07138006	21,85783467	22,17115236	22,41594861	22,09561638	21,85101319	3,570315646	3,574344478
355	1037	562240	6256750	0	0	100	0	0	0	0	0	0	42	7,42856	0,838974	0,00147436	22,26310504	22,71562063	22,71423428	22,25052842	22,34425417	22,50354127	22,0527216	21,89434009	22,18570366	22,40692281	21,99548118	21,77453236	3,650239528	3,630714814
356	1038	562260	6256750	0	26,36220023	73,63779977	0	0	0	0	0	0	36	7,24396	0,893669	4,64858	22,07921239	22,46191537	22,46189625	22,07914453	22,54159208	22,64282759	22,76651646	22,66484569	22,30865168	22,49154274	22,65398496	22,47092236	3,500343777	3,664634996
357	1039	562280	6256750	0	47,27089203	52,72910797	0	1	0	0	0	1	36	7,83373	0,973077	7,6975	21,96207237	22,19303921	22,19383912	21,96946707	22,81442187	22,8117175	23,27242187	23,27399448	22,54297973	22,6176043	23,11375412	23,03872169	3,45541677	3,682056283
358	1040	562300	6256750	0	94,81827275	5,181727248	0	1	0	1	0	0	36	7,21787	1,02112	9,00136	21,95399	22,08504391	22,0860962	21,96366922	23,1652675	23,10905124	23,66077482	23,71570402	22,88515961	22,90780124	23,48954204	23,46643775	3,467224163	3,702964618
359	1041	562320	6256750	0	100	0	0	0	0	0	0	0	42	7,89514	1,04058	10,9992	22,09003322	22,16319603	22,16481465	22,10488567	23,57977688	23,5133739	24,28090998	24,34550725	23,3122815	23,3322346	24,12451016	24,10392956	3,436687224	3,748734762
360	1042	562340	6256750	0	100	0	0	0	0	0	0	0	36	6,22404	1,20314	12,3383	22,34681962	21,98409912	21,98615246	22,36553334	23,99266656	23,65892207	24,58074156	24,9126447	23,74985386	23,42926005	24,37116197	24,69109235	3,635295676	3,816433359
361	1043	562360	6256750	0	100	0	0	0	0	0	0	0	36	6,19932	1,49179	6,1143	22,6514172	21,52764832	21,52759911	22,65065091	24,30588926	23,47915398	23,49248045	24,3202484	24,09204859	23,13535692	23,16167279	24,11857325	4,344223704	3,880999693
362	1044	562380	6256750	0	100	0	0	0	0	0	0	0	36	7,84619	1,24882	8,34527	22,94139769	22,36779452	22,36856	22,94825105	24,46035332	24,06743806	24,44108284	24,83358379	24,27488405	23,88030703	24,26474586	24,65911536	3,94536626	3,923539186
363	1045	562400	6256750	0	100	0	0	0	0	0	0	0	42	6,79624	1,22981	5,785	23,1855578	22,61085649	22,6108265	23,18512173	24,4644801	24,11480783	24,17819779	24,52816452	24,30436848	23,96424261	24,03560933	24,37576069	4,022843457	3,94218891
364	1046	562420	6256750	0	79,26226559	20,73773441	0	0	0	0	0	0	36	7,5934	1,22544	1,90414	23,37548275	22,76930404	22,76804056	23,36373494	24,3602313	24,03208892	23,60924459	23,93885183	24,22162412	23,90636712	23,48932979	23,80499019	4,155452427	3,943902952
365	1047	562440	6256750	0	11,30769045	88,69230955	0	2	0	2	0	0	36	7,08411	1,30551	1,76231	23,51481903	22,67543208	22,67424019	23,50366174	24,1875826	23,73878566	23,38140226	23,83165824	24,06667802	23,59088414	23,24025944	23,71644302	4,196701499	3,935845444
366	1048	562460	6256750	0	1,348399054	98,65160095	0	2	0	2	0	0	36	6,61024	1,39716	0	23,6120745	22,51801673	22,51633992	23,59640232	23,97500445	23,39083485	22,86462048	23,45083962	23,868478	23,21206779	22,69352233	23,35049755	4,320313931	3,922854473
367	1049	562480	6256750	0	0	80,24082113	0	0	0	0	0	0	42	6,9366	1,50545	0	23,69607411	22,30319176	22,30162527	23,68132888	23,75768587	23,01054417	22,56622895	23,31542842	23,66632039	22,79086914	22,3560394	23,2320424	4,375241293	3,898787785
368	1050	562500	6256750	0	6,958985129	63,61901487	0	0	0	0	0	0	36	6,05487	1,68805	0	23,74475202	21,88010252	21,87866004	23,73101083	23,50905598	22,47567497	22,11659306	23,15219073	23,42900466	22,17517562	21,82832777	23,08273016	4,517898027	3,878874362
369	1051	562520	6256750	0	14,72273821	58,5600833	0	4	0	3	1	0	36	4,89294	1,71885	0,00141026	23,76035319	21,81140013	21,81005905	23,74751747	23,29727312	22,23786947	21,94898416	23,01046504	23,22461012	21,93157256	21,65771816	22,95128111	4,485946819	3,867913129
370	1052	562540	6256750	0	13,61050021	60,70949979	0	0	0	0	0	0	36	6,89712	1,51929	0	23,7681512	22,30610664	22,30483934	23,75612823	23,1444263	22,44853753	22,21278725	22,91015381	23,07978575	22,25319128	22,03507496	22,86203912	4,182518795	3,85885214
371	1053	562560	6256750	0	12,20170452	69,44296414	0	0	0	0	0	0	42	6,08829	1,50019	0	23,76253029	22,34664473	22,34545865	23,75126445	23,07626733	22,40881456	22,20312459	22,87194443	23,01941104	22,2282356	22,04354677	22,83505713	4,13294642	3,858311792
372	1054	562580	6256750	0	0	99,99900826	0	14	6	8	0	0	36	6,12716	1,25769	0,00869823	23,74657372	22,93470886	22,93357631	23,73596792	23,07082537	22,81042887	22,61813289	22,87933883	23,02067466	22,75761988	22,58917697	22,85242723	3,824521236	3,865610501
373	1055	562600	6256750	0	0	99,96339429	0	1	0	1	0	0	36	5,0486	1,37513	0,0236538	23,73849658	22,63532107	22,6342637	23,72849798	23,08514088	22,59839099	22,41389937	22,9017312	23,04408512	22,48746093	22,32993292	22,88681443	3,972038871	3,867138016
374	1056	562620	6256750	0	0	62,54937961	0	2	0	2	0	0	36	5,7254	1,45308	0	23,74156821	22,43809589	22,43708387	23,73192893	23,10513835	22,46206023	22,27689035	22,92125356	23,07437639	22,31319421	22,15726974	22,91875704	4,071699533	3,859498703
375	1057	562640	6256750	0	0	5,343650854	0	0	0	0	0	0	36	5,94626	1,63429	0	23,74938431	21,98816273	21,98719821	23,74005179	23,1238547	22,14784013	21,96353108	22,9412577	23,10224858	21,9072322	21,75393301	22,94935652	4,299551691	3,848063128
376	1059	561760	6256770	0	0	61,973	0	0	0	0	0	0	42	6,35443	1,00437	1,19083	22,96524328	22,4796742	22,4797893	22,96616176	23,62846096	23,16023858	23,19639604	23,66513277	23,97323508	23,23391954	23,35653224	24,09592875	4,137561879	3,695731527
377	1060	561780	6256770	0	0	100	0	1	0	1	0	0	36	6,87869	0,660449	0	22,92159801	23,26493651	23,26467993	22,91934321	23,62261189	23,72260888	23,59776339	23,49794516	23,92962906	23,93887681	23,89041395	23,88120207	3,815932146	3,747966002
378	1061	561800	6256770	0	0	100	0	0	0	0	0	0	36	8,42796	0,649861	0	22,87446237	23,21416186	23,21399737	22,87305037	23,60851194	23,68774102	23,57919573	23,500132	23,85523681	23,85868372	23,81243854	23,80902715	3,878386629	3,828450172
379	1062	561820	6256770	0	0	100	0	2	0	2	0	0	36	7,10188	0,680641	0	22,84497435	23,07346278	23,07339732	22,84443867	23,58322022	23,57598002	23,4836175	23,49109463	23,76392803	23,67914659	23,63377787	23,71861531	3,99752038	3,91960007
380	1063	561840	6256770	0	0	100	0	0	0	0	0	0	42	7,09734	0,734167	0	22,85647881	22,90666997	22,90668268	22,85660932	23,56119896	23,43532171	23,35514521	23,48138225	23,68235909	23,4656678	23,41863912	23,63541936	4,122803811	3,987579026
381	1064	561860	6256770	0	0	100	0	2	0	2	0	0	36	7,76579	0,721923	0	22,94005885	22,95639753	22,95642417	22,9403076	23,58228292	23,45242533	23,37711878	23,50732929	23,65957455	23,45396356	23,40122408	23,60692584	4,093615556	3,968975188
382	1065	561880	6256770	0	0	100	0	0	0	0	0	0	36	7,45158	0,635069	0	23,10520692	23,25393872	23,25392093	23,10508569	23,67122678	23,66014621	23,58627959	23,59755646	23,72135352	23,68011503	23,62159515	23,66288952	3,87899442	3,839975488
383	1066	561900	6256770	0	0	100	0	3	0	3	0	0	36	7,09242	0,681987	0	23,33484667	23,27537074	23,27531899	23,33435573	23,82083452	23,68729538	23,62105843	23,75493291	23,85567822	23,66277594	23,6071728	23,80016505	3,76748297	3,638737061
384	1067	561920	6256770	0	0	100	0	0	0	0	0	0	42	6,81636	0,661944	0	23,61399912	23,50956068	23,50950488	23,61345855	24,0275963	23,88480015	23,83801893	23,98111439	24,05642895	23,85605183	23,8163953	24,01685165	3,53811667	3,406757129
385	1068	561940	6256770	0	0	100	0	0	0	0	0	0	36	8,4309	0,56391	0	23,93304975	23,97832647	23,97829276	23,93275357	24,25857372	24,24691423	24,22314907	24,23488215	24,29423725	24,26364329	24,24451202	24,27512836	3,233881144	3,203991684
386	1069	561960	6256770	0	0	100	0	0	0	0	0	0	36	7,29299	0,499028	0,00451389	24,27274871	24,39157636	24,39157485	24,2727682	24,34590924	24,41943223	24,40626705	24,33268175	24,40772109	24,47793709	24,46852253	24,39829709	3,098146976	3,125661476
387	1070	561980	6256770	0	0	100	0	0	0	0	0	0	36	7,9286	0,433462	0	24,58217632	24,79198253	24,79198885	24,58229313	24,38190242	24,55058979	24,54151513	24,37263271	24,49121593	24,66645118	24,66099244	24,48571946	3,005530083	3,091783119
388	1071	562000	6256770	0	0	100	0	0	0	0	0	0	42	7,55003	0,469792	0,00138889	24,75400254	24,86336356	24,86335835	24,7539855	24,26862598	24,37563832	24,36858386	24,26145098	24,4801849	24,53558195	24,53353423	24,4781255	3,038635526	3,056221458
389	1072	562020	6256770	0	0	100	0	0	0	0	0	0	36	7,63422	0,496474	0	24,73193731	24,84334505	24,84330102	24,73156512	23,94701967	24,03806616	24,02849753	23,93735728	24,33818242	24,3022406	24,30094229	24,33689375	3,059822812	3,016528339
390	1073	562040	6256770	0	0	100	0	0	0	0	0	0	36	7,86237	0,530069	0	24,59433336	24,71711652	24,71701046	24,5933959	23,56994215	23,64733592	23,63096291	23,55350974	24,20400627	24,05520894	24,0516931	24,20052888	3,117004644	2,98768045
391	1074	562060	6256770	0	0	100	0	0	0	0	0	0	36	7,32404	0,496731	0	24,40937365	24,7181514	24,71796227	24,4077272	23,20139272	23,39722551	23,36802172	23,1720085	24,14312914	24,02721275	24,01705718	24,13300936	3,118988117	2,961231183
392	1075	562080	6256770	0	27,47339314	72,52660686	0	0	0	0	0	0	42	7,02368	0,408542	0	24,21003758	24,84218462	24,8418972	24,2075813	22,88482992	23,303638	23,25587976	22,8366496	24,04540427	24,12992177	24,10711078	24,02259094	3,056155478	2,962293053
393	1076	562100	6256770	0	0,413160561	99,58683944	0	0	0	0	0	0	36	7,50719	0,480385	0	24,00740211	24,56597251	24,56558924	24,00404682	22,63549294	22,99782545	22,92631768	22,56369439	23,74337467	23,76707477	23,72402204	23,7003501	3,169599397	3,025301565
394	1077	562120	6256770	0	0	100	0	0	0	0	0	0	36	7,34614	0,494444	0	23,80323079	24,42901292	24,42851859	23,79887674	22,44280681	22,84609039	22,74618254	22,34262539	23,3595544	23,50080778	23,4311998	23,28996724	3,196595236	3,118936008
395	1078	562140	6256770	0	0	100	0	0	0	0	0	0	36	7,64525	0,479744	0	23,59591295	24,35773164	24,35711046	23,59043465	22,29199652	22,78124506	22,64742813	22,15787879	22,99835365	23,32398576	23,22177265	22,89614276	3,185961161	3,216778687
396	1079	562160	6256770	0	0	100	0	0	0	0	0	0	42	6,76228	0,630139	0	23,3833249	23,87052633	23,86977325	23,37656089	22,17497533	22,45579769	22,28050254	21,9997502	22,68163827	22,80807514	22,66562565	22,53927042	3,385041876	3,312538912
397	1080	562180	6256770	0	0	100	0	0	0	0	0	0	36	7,3822	0,650705	0	23,16455174	23,69545105	23,69453411	23,15629849	22,09296281	22,38676572	22,16062057	21,86699625	22,41868969	22,62782923	22,43504659	22,22600841	3,4244865	3,403509809
398	1081	562200	6256770	0	0	100	0	0	0	0	0	0	36	7,14073	0,629792	0	22,9409411	23,61422627	23,61311553	22,93095201	22,05681683	22,43149436	22,1416294	21,76718325	22,22502536	22,59861037	22,34174365	21,96827093	3,412786046	3,484453897
399	1082	562220	6256770	0	0	100	0	0	0	0	0	0	36	7,83834	0,744615	0	22,71630396	23,19046071	23,18913575	22,70429592	22,08542896	22,300596	21,92994092	21,71540992	22,124332	22,34342694	22,00444426	21,7855632	3,566155543	3,546080855
400	1083	562240	6256770	0	0	100	0	0	0	0	0	0	42	7,9285	0,793264	0,00541667	22,49644003	22,92683679	22,92526202	22,48213062	22,19915374	22,36913636	21,89878046	21,72973778	22,14116993	22,34492634	21,9032837	21,69982554	3,622861313	3,577759217
401	1084	562260	6256770	0	15,01588166	84,98411834	0	0	0	0	0	0	36	7,95706	0,828333	0,829295	22,2902225	22,69944657	22,69787454	22,27593227	22,40917934	22,55772402	22,08704893	21,9394726	22,28799575	22,49744811	22,05131715	21,8421652	3,605448975	3,574408341
402	1085	562280	6256770	0	0,3044134	99,6955866	0	0	0	0	0	0	36	8,09297	0,935069	2,21472	22,11974983	22,31580735	22,31442553	22,10714271	22,71612817	22,71796159	22,31501455	22,31417167	22,56220674	22,6057009	22,22225166	22,17904845	3,640308829	3,545487751
403	1086	562300	6256770	0	54,74205421	45,25794579	0	0	0	0	0	0	36	6,83107	1,00154	7,06218	22,05468842	22,11378122	22,11382082	22,05506784	23,13387942	23,05639886	23,2290148	23,30616988	22,97134596	22,92840065	23,11666695	23,15947458	3,477307987	3,52711189
404	1087	562320	6256770	0	100	0	0	0	0	0	0	0	42	7,40497	1,01639	9,005	22,21464202	22,22731533	22,22789685	22,21997427	23,69173076	23,61601639	23,9736126	24,04854339	23,53794368	23,50827112	23,87662365	23,90601381	3,456569252	3,576324523
405	1088	562340	6256770	0	100	0	0	0	0	0	0	0	36	6,86675	1,06737	10,7691	22,56672367	22,41122765	22,41242486	22,57765047	24,29123417	24,14419679	24,70824799	24,85408498	24,15495455	24,04035182	24,61150083	24,72568214	3,540438087	3,683994582
406	1089	562360	6256770	0	100	0	0	0	0	0	0	0	36	6,31654	1,30236	8,45187	22,95003255	22,15941466	22,15989955	22,9542539	24,72137977	24,17493135	24,40203948	24,94863254	24,60373176	23,97664263	24,20689828	24,83395685	4,027846466	3,781126258
407	1090	562380	6256770	0	100	0	0	0	0	0	0	0	36	7,91583	1,18429	10,2263	23,27708018	22,72549067	22,72668173	23,2878395	24,87858261	24,54637336	25,08431696	25,4156288	24,77766219	24,43107218	24,97123224	25,31748082	3,81347751	3,833571477
408	1091	562400	6256770	0	100	0	0	2	0	2	0	0	42	7,39313	1,14958	6,93937	23,52419042	23,01227378	23,01245364	23,52569482	24,82193261	24,5602572	24,70599609	24,96764963	24,73482504	24,48084695	24,62684613	24,88077038	3,895829456	3,850022558
409	1092	562420	6256770	0	100	0	0	0	0	0	0	0	36	6,9112	1,1609	7,97654	23,69529205	23,11831326	23,11899203	23,70134994	24,64465111	24,37965504	24,77776136	25,04211798	24,56836058	24,30958016	24,70951704	24,9680452	3,797609737	3,848265461
410	1093	562440	6256770	0	67,57944619	32,42055381	0	6	4	1	1	0	36	7,88545	1,18007	9,15167	23,8045841	23,15255237	23,15378387	23,8156858	24,40392691	24,13012817	24,80473546	25,07722477	24,33589012	24,06358899	24,74260816	25,01444091	3,686108264	3,838905444
411	1094	562460	6256770	0	10,95558427	89,04441573	0	1	0	1	0	0	36	7,13592	1,24288	1,39135	23,86792088	23,04153424	23,04023611	23,85579379	24,12924346	23,77840198	23,42718777	23,77934685	24,06742429	23,69178062	23,34365076	23,71965816	4,05042554	3,826773125
412	1095	562480	6256770	0	10,00869822	89,99130178	0	7	3	3	0	1	42	7,25083	1,20438	0	23,8990031	23,15610507	23,15445896	23,88371072	23,83695678	23,59309585	23,14002893	23,38532056	23,77985977	23,53799201	23,09010465	23,33238246	3,976546673	3,813954961
413	1096	562500	6256770	0	13,76894531	86,23105469	0	4	0	4	0	0	36	7,44493	1,17173	0	23,90835282	23,24028529	23,23876017	23,89419016	23,54008737	23,39768031	23,03992767	23,18339982	23,48682146	23,37057842	23,02090179	23,13744756	3,842571666	3,801523362
414	1097	562520	6256770	0	29,35871626	70,64128374	0	6	0	6	0	0	36	5,47241	1,11743	0,00798611	23,90356165	23,36827061	23,36685479	23,89043772	23,26228041	23,25796128	22,9869833	22,99197571	23,21266675	23,26924521	23,00917828	22,95279066	3,687769525	3,790827275
415	1098	562540	6256770	0	1,309946067	98,69005393	0	0	0	0	0	0	36	5,6898	1,19872	0,00166667	23,88992128	23,15525984	23,15394584	23,87767444	23,06868807	22,94707534	22,73668406	22,85897196	23,02333708	22,92406292	22,72791347	22,82736561	3,729369729	3,785371615
416	1099	562560	6256770	0	11,82512705	88,17487295	0	1	0	1	0	0	42	6,21763	1,05583	0,0128472	23,87104669	23,49362379	23,49238861	23,85962245	23,01429216	23,13423627	22,95184558	22,83219632	22,97431769	23,18821987	23,02361105	22,80978694	3,529844196	3,788038135
417	1100	562580	6256770	0	30,59701478	69,40298522	0	0	0	0	0	0	36	5,96785	0,86468	0,0202564	23,84937381	23,94994736	23,9487751	23,83866026	23,03203708	23,46200117	23,2877088	22,85762005	22,99840086	23,61590826	23,46285475	22,84531954	3,292393516	3,795007469
418	1101	562600	6256770	0	0	100	0	0	0	0	0	0	36	5,83091	0,921806	0,0145139	23,82652367	23,79189376	23,79078895	23,81639018	23,06691096	23,37098911	23,19612795	22,89208878	23,04020239	23,49650592	23,34635417	22,89005921	3,374081761	3,803090264
419	1102	562620	6256770	0	0	100	0	1	0	1	0	0	36	5,85924	0,896795	0,0101282	23,80355863	23,83724278	23,8361911	23,79393118	23,10294407	23,42664224	23,24955394	22,92587495	23,08344384	23,56640479	23,41688719	22,93392792	3,35456833	3,811248852
420	1103	562640	6256770	0	0	38,47820861	0	2	0	2	0	0	36	4,88189	1,26806	0,00527778	23,78698236	22,90755845	22,90656857	23,77766491	23,12654196	22,78597557	22,60569671	22,94714626	23,11199816	22,73515141	22,58487257	22,96192783	3,829554162	3,817451016
421	1105	561760	6256790	0	0	65,763	0	0	0	0	0	0	42	6,22012	0,963077	0,124936	23,12416051	22,69893266	22,69873196	23,1222021	23,82379842	23,37813273	23,27977332	23,72625575	24,11315042	23,42405121	23,39744192	24,08672733	4,072841316	3,594954885
422	1106	561780	6256790	0	0	100	0	6	3	3	0	0	36	7,23844	0,625266	0	23,10315078	23,48615868	23,48595062	23,10135173	23,85092821	23,95365803	23,85140635	23,74879609	24,10497791	24,1379236	24,09837188	24,06544937	3,677450057	3,609126212
423	1107	561800	6256790	0	0	100	0	1	1	0	0	0	36	7,12201	0,629295	0	23,09392086	23,42835115	23,42822421	23,09285158	23,89148478	23,93340601	23,84955274	23,80778411	24,09156597	24,06464511	24,03070608	24,05766007	3,706113608	3,623495031
424	1108	561820	6256790	0	0	100	0	0	0	0	0	0	36	6,84382	0,625917	0	23,10928705	23,40664239	23,40659215	23,10891011	23,92230025	23,92451807	23,85758493	23,85552918	24,06732192	24,00874133	23,97870591	24,03732416	3,725586704	3,642920015
425	1109	561840	6256790	0	0	100	0	2	0	2	0	0	42	7,48923	0,655449	0	23,16565964	23,33427632	23,33428583	23,16579411	23,9284005	23,85403168	23,79776169	23,87236501	24,03109266	23,88846872	23,85911222	24,00179344	3,788863745	3,672383652
426	1110	561860	6256790	0	0	100	0	3	0	3	0	0	36	7,95454	0,628521	0	23,27983613	23,44596455	23,44599655	23,28017602	23,94685158	23,90395031	23,85309151	23,89617339	24,0213573	23,92972193	23,89881716	23,9904988	3,748256364	3,666170469
427	1111	561880	6256790	0	0	100	0	0	0	0	0	0	36	7,24552	0,57391	0,0155128	23,45979693	23,67857203	23,67860091	23,4601229	24,01695865	24,04848998	24,00444307	23,97297964	24,07330881	24,08528004	24,05615595	24,04420474	3,61141053	3,588434495
428	1112	561900	6256790	0	0	100	0	0	0	0	0	0	36	6,91296	0,645562	0	23,70331028	23,65257005	23,65258656	23,70344735	24,14575428	24,0228253	23,98411548	24,10729828	24,19179002	24,00880858	23,98150163	24,16454842	3,582495005	3,450529332
429	1113	561920	6256790	0	0	100	0	0	0	0	0	0	42	6,91228	0,595321	0	24,00575047	23,98099356	23,98100321	24,00583188	24,32337447	24,25348667	24,22714502	24,29718779	24,36620423	24,25510675	24,23734511	24,34848319	3,37561794	3,285544486
430	1114	561940	6256790	0	0	100	0	0	0	0	0	0	36	7,61974	0,546095	0	24,36313774	24,35877601	24,35879027	24,3632672	24,51291629	24,49320159	24,47948505	24,49925896	24,56072009	24,51477516	24,50757272	24,55353434	3,189393545	3,138928899
431	1115	561960	6256790	0	0	100	0	0	0	0	0	0	36	7,68352	0,464551	0	24,76458572	24,86071821	24,86073566	24,76477265	24,66661686	24,75583215	24,74984861	24,66053308	24,72912871	24,82005632	24,81915473	24,72820601	3,017671246	3,045228815
432	1116	561980	6256790	0	0	100	0	4	0	4	0	0	36	8,55792	0,404024	0	25,16205205	25,31846134	25,31847116	25,162186	24,77657378	24,94283492	24,94014936	24,77368055	24,86724588	25,04799531	25,04950652	24,86871255	2,912140382	2,991239595
433	1117	562000	6256790	0	0	100	0	0	0	0	0	0	42	7,50263	0,417756	0	25,36901398	25,46936725	25,46935541	25,3689336	24,70268189	24,83996095	24,83695856	24,69950997	24,86485735	24,98029579	24,98209517	24,86662762	2,911697245	2,956107278
434	1118	562020	6256790	0	0	100	0	0	0	0	0	0	36	8,02162	0,43716	0,00136095	25,23807509	25,36724533	25,36718951	25,23759984	24,35118021	24,48493555	24,47820045	24,34428933	24,63946936	24,70003108	24,70055654	24,63997989	2,926852931	2,942803163
435	1119	562040	6256790	0	0	100	0	0	0	0	0	0	36	7,07131	0,492692	0	24,97826295	25,07883882	25,07871933	24,97719622	23,93291957	24,01294812	23,99868611	23,91858957	24,36930179	24,30089449	24,29710148	24,36552817	3,006007798	2,948450261
436	1120	562060	6256790	0	0	100	0	3	0	3	0	0	36	7,57277	0,455799	0	24,71078145	25,01501877	25,01481333	24,70898428	23,51269047	23,72543173	23,69595119	23,48300839	24,19212703	24,1982222	24,18513453	24,17904818	3,005972183	2,947161504
437	1121	562080	6256790	0	31,03739336	68,96260664	0	0	0	0	0	0	42	6,80464	0,389936	0	24,45973698	25,03663461	25,03632826	24,45709167	23,13900236	23,54208361	23,49223458	23,08875668	24,00499895	24,18042515	24,1528235	23,97737692	2,977789647	2,965290762
438	1122	562100	6256790	0	1,057457198	98,9425428	0	15	11	4	0	0	36	8,20323	0,486686	0	24,22628776	24,66956381	24,66915682	24,22268285	22,829233	23,13333228	23,05944233	22,7551332	23,72249261	23,75227554	23,70474188	23,67498917	3,141553329	3,021730263
439	1123	562120	6256790	0	0	100	0	0	0	0	0	0	36	7,92031	0,474936	0	24,00640271	24,58003285	24,57950392	24,00171693	22,57350748	22,96204367	22,86058941	22,47180246	23,37474227	23,54179158	23,46889531	23,30186322	3,159332576	3,10662196
440	1124	562140	6256790	0	0	100	0	3	0	3	0	0	36	7,30212	0,47426	0	23,7953375	24,46765925	24,46699365	23,78942706	22,35935886	22,80633153	22,67256134	22,22534223	23,01588746	23,30753027	23,20340257	22,91177165	3,18784251	3,204847398
441	1125	562160	6256790	0	0	100	0	0	0	0	0	0	42	7,19482	0,585962	0	23,58912065	24,07797742	24,07716456	23,58180934	22,17880694	22,4811554	22,30847212	22,0061595	22,67728281	22,83729026	22,69464594	22,53471223	3,358000206	3,306887843
442	1126	562180	6256790	0	0	100	0	4	0	4	0	0	36	7,35615	0,622012	0	23,38511494	23,87316702	23,87217776	23,37618697	22,03268809	22,31659283	22,09620258	21,81247501	22,37869693	22,57070422	22,37971555	22,18781232	3,43385591	3,405795865
443	1127	562200	6256790	0	0,438431695	99,56156831	0	0	0	0	0	0	36	6,66653	0,592244	0,00576923	23,18197917	23,82702603	23,82582917	23,17119292	21,93480815	22,31052953	22,03029715	21,65478206	22,14469416	22,50820339	22,25554546	21,89214762	3,423324436	3,492447279
444	1128	562220	6256790	0	0	100	0	1	0	1	0	0	36	8,10144	0,711953	0	22,97890724	23,40550278	23,40407256	22,96592131	21,91510937	22,11872382	21,75735859	21,55437216	22,01341459	22,20066937	21,86399852	21,67696344	3,588347106	3,55276378
445	1129	562240	6256790	0	0	100	0	0	0	0	0	0	42	7,18197	0,758077	0,00544872	22,77413118	23,15770341	23,15600052	22,75863472	22,01236781	22,17271679	21,70564637	21,54624164	22,03004094	22,19984801	21,75302003	21,58352343	3,635559594	3,569733521
446	1130	562260	6256790	0	0	100	0	0	0	0	0	0	36	6,84965	0,806095	0,310118	22,56347195	22,89229737	22,89038456	22,54603655	22,24605589	22,36250229	21,8030232	21,68780535	22,21582727	22,35806585	21,81315227	21,67130786	3,637765813	3,533089938
447	1131	562280	6256790	0	0	100	0	0	0	0	0	0	36	7,60234	0,900897	3,13417	22,3431355	22,49398526	22,49269681	22,33137129	22,59593388	22,59038776	22,27840529	22,28472732	22,54509176	22,54971016	22,24701458	22,24263299	3,548163326	3,44912342
448	1132	562300	6256790	0	30,88105596	69,11894404	0	0	0	0	0	0	36	7,39118	0,97	4,16669	22,15369629	22,1769123	22,17562382	22,14189604	23,04695626	22,96616227	22,62891973	22,71064885	22,99285953	22,91326741	22,57891162	22,65878563	3,511402233	3,352871276
449	1133	562320	6256790	0	100	0	0	0	0	0	0	0	42	7,0424	1,01603	9,22199	22,36415503	22,25986947	22,26019228	22,3670838	23,79069469	23,65970983	23,93244358	24,06292521	23,74686614	23,61235278	23,88492094	24,01925234	3,398728187	3,407107685
450	1134	562340	6256790	0	100	0	0	0	0	0	0	0	36	6,82247	1,03568	10,4304	22,90159983	22,68635924	22,68717937	22,90905453	24,69997311	24,55095627	24,93571666	25,08397747	24,6695117	24,51994995	24,90146969	25,05076744	3,556516002	3,591332648
451	1135	562360	6256790	0	100	0	0	0	0	0	0	0	36	6,00438	1,23763	10,0851	23,3732526	22,59454918	22,59537439	23,3805957	25,29551238	24,80474431	25,13439663	25,62498491	25,27233316	24,6865261	25,01107885	25,59677134	3,95064289	3,726077737
452	1136	562380	6256790	0	100	0	0	0	0	0	0	0	36	7,24866	1,13402	12,1178	23,71992505	23,14198382	23,14363386	23,73488275	25,38323023	25,07678476	25,78192084	26,08702372	25,36442334	25,02299304	25,72336437	26,06432608	3,726806818	3,767738608
453	1137	562400	6256790	0	100	0	0	0	0	0	0	0	42	6,99169	1,12353	8,56583	23,94566655	23,35038196	23,35096237	23,95081808	25,20746912	24,92716915	25,23266779	25,51257623	25,19050446	24,88684055	25,1866245	25,49012562	3,825406198	3,766205061
454	1138	562420	6256790	0	100	0	0	0	0	0	0	0	36	6,79089	1,08231	9,49272	24,07439572	23,55080031	23,5518714	24,08406356	24,937047	24,74787197	25,31339017	25,5014155	24,92016724	24,73630267	25,29857214	25,48203888	3,646469882	3,754754
455	1139	562440	6256790	0	75,75920003	24,24079997	0	2	0	2	0	0	36	6,59733	1,14353	9,0218	24,1343541	23,44113963	23,44223055	24,14415609	24,62584408	24,36015436	24,97974657	25,24425195	24,608152	24,32498483	24,94405849	25,22680699	3,652975405	3,742421133
456	1140	562460	6256790	0	37,63610403	62,36389597	0	0	0	0	0	0	36	6,97414	1,2255	0,845562	24,14955323	23,24548394	23,24392994	24,13505969	24,29439457	23,92598062	23,4724023	23,84240873	24,27538169	23,85723486	23,40240715	23,82101177	4,050973021	3,731269462
457	1141	562480	6256790	0	7,2581931	92,7418069	0	0	0	0	0	0	42	6,73736	1,15833	0	24,13738417	23,39913117	23,39743606	24,12164416	23,95158939	23,7498127	23,28500446	23,48818656	23,93099311	23,72518288	23,26206696	23,46829055	3,905888071	3,721425842
458	1142	562500	6256790	0	0	100	0	0	0	0	0	0	36	6,68494	1,07379	0	24,10944585	23,58565769	23,58409487	24,09497819	23,60116802	23,60389708	23,24583337	23,2439831	23,5790599	23,63309008	23,27993679	23,22617122	3,696607169	3,712520175
459	1143	562520	6256790	0	15,99461822	84,00538178	0	1	0	1	0	0	36	6,3066	0,963077	0	24,07315665	23,83242157	23,8309718	24,05980435	23,24746863	23,50626719	23,250159	22,99165798	23,22443141	23,60362081	23,35522577	22,97614066	3,454631165	3,704314074
460	1144	562540	6256790	0	20,6969851	79,30301491	0	0	0	0	0	0	36	5,79475	0,94645	0,00514793	24,03315312	23,84518345	23,8438395	24,02078531	22,97369412	23,30753819	23,13102799	22,7971886	22,95106891	23,42257018	23,25682729	22,7853432	3,354528158	3,701002757
461	1145	562560	6256790	0	15,47754797	84,52245203	0	2	0	2	0	0	42	6,46938	0,962308	0,00487179	23,99228227	23,77802927	23,77677729	23,98074976	22,97731581	23,26070091	23,09541821	22,81207516	22,95707968	23,36756501	23,217779	22,80731294	3,37452366	3,713028352
462	1146	562580	6256790	0	24,19273103	75,80726897	0	0	0	0	0	0	36	6,07644	0,811361	0,0129586	23,95225408	24,12473204	24,12354962	23,9414676	23,02941326	23,54438273	23,37800745	22,86278424	23,01301682	23,72841305	23,58168094	22,86622845	3,200366952	3,727708329
463	1147	562600	6256790	0	0	100	0	7	3	4	0	0	36	7,47752	1,00423	0	23,9140583	23,62289526	23,62179028	23,9038513	23,07619398	23,22575552	23,05355334	22,90422337	23,06456374	23,31035317	23,161856	22,91612432	3,459098535	3,741866678
464	1148	562620	6256790	0	0	100	0	1	0	1	0	0	36	6,59095	1,04053	0	23,87822888	23,51018869	23,50914441	23,8685565	23,1160116	23,17789879	23,0020727	22,94053901	23,10970832	23,24455461	23,09564547	22,96088387	3,520027304	3,755233858
465	1149	562640	6256790	0	0	29,687	0	0	0	0	0	0	36	5,90476	1,2325	0,0159615	23,85481378	23,02090083	23,01991049	23,84550492	23,13859848	22,85102911	22,67481958	22,96319378	23,13575069	22,81934507	22,67221096	22,98880813	3,770155854	3,764511051
466	1151	561760	6256810	0	0	69,55296747	0	0	0	0	0	0	49	6,20915	0,849931	0,0527778	23,28153173	23,09562639	23,09542264	23,27961247	24,00478179	23,71526647	23,62145919	23,9115788	24,25411174	23,78269311	23,74964262	24,22120031	3,874790016	3,500264595
467	1152	561780	6256810	0	0	100	0	7	0	7	0	0	42	7,42711	0,502244	0	23,28403831	23,92400499	23,92381406	23,28246836	24,064784	24,33136964	24,24592415	23,97920549	24,27973569	24,54001166	24,50633667	24,24602474	3,43668263	3,479350615
468	1153	561800	6256810	0	0	100	0	0	0	0	0	0	42	7,18111	0,496597	0	23,30599841	23,91379195	23,91367001	23,30505164	24,15430136	24,36277768	24,29757904	24,08899469	24,31877361	24,52155528	24,49589545	24,29308531	3,408088403	3,435609962
469	1154	561820	6256810	0	0	100	0	0	0	0	0	0	42	7,68232	0,480128	0	23,35414754	23,94947241	23,94941293	23,3537695	24,24843199	24,41944306	24,37406882	24,20294916	24,35999716	24,5335461	24,51488402	24,34130812	3,353534354	3,380428326
470	1155	561840	6256810	0	0	100	0	2	0	2	0	0	49	7,1956	0,559792	0	23,43973807	23,77582206	23,77581792	23,4397945	24,24945296	24,26598158	24,22820862	24,21175177	24,335741	24,31762283	24,30053417	24,31867011	3,477291587	3,40860123
471	1156	561860	6256810	0	0	100	0	5	5	0	0	0	42	8,55322	0,580256	0,00326923	23,57345446	23,78628615	23,78631375	23,57376717	24,24501566	24,22452337	24,19026714	24,21087025	24,31892745	24,25682093	24,24000295	24,30213758	3,515274335	3,428796535
472	1157	561880	6256810	0	0	100	0	0	0	0	0	0	42	7,39174	0,534931	0	23,76218077	24,00419145	24,00422522	23,76255816	24,29109028	24,33899158	24,30830093	24,26041352	24,35603512	24,38609823	24,36989768	24,3398401	3,420247151	3,388329734
473	1158	561900	6256810	0	0	100	0	4	0	4	0	0	42	7,37033	0,592885	0	24,00858528	24,01579777	24,01583703	24,00894699	24,38797974	24,31444073	24,28952539	24,36322057	24,44800391	24,32366272	24,31090809	24,43528913	3,41349561	3,298376435
474	1159	561920	6256810	0	0	100	0	0	0	0	0	0	49	7,37062	0,518819	0	24,31378101	24,40644905	24,4064825	24,31411348	24,5248862	24,5539562	24,53682707	24,50776181	24,58459315	24,59494274	24,5878494	24,5775029	3,221274764	3,183366231
475	1160	561940	6256810	0	0	100	0	3	0	3	0	0	42	7,61375	0,464167	0	24,6793324	24,80540845	24,80543863	24,6796444	24,68214752	24,7760553	24,76635747	24,67235255	24,7466801	24,84106363	24,83969751	24,74529242	3,059726825	3,07105031
476	1161	561960	6256810	0	0	100	0	0	0	0	0	0	42	7,76041	0,417708	0	25,10605091	25,24408161	25,24410681	25,10632054	24,84232052	24,98507225	24,98032311	24,83739911	24,91748396	25,07280069	25,07500464	24,91964893	2,931993084	2,979124302
477	1162	561980	6256810	0	0	100	0	0	0	0	0	0	42	8,09091	0,398526	0	25,58501337	25,67356809	25,67358284	25,58517336	24,9955685	25,13997152	25,13712985	24,99254771	25,08961058	25,24119836	25,24421979	25,09259328	2,859302085	2,90560195
478	1163	562000	6256810	0	0	100	0	0	0	0	0	0	49	7,66729	0,428542	0	25,89298404	25,8649106	25,86490238	25,89290088	24,99792588	25,07680498	25,07261648	24,99364604	25,13686429	25,1865785	25,1882437	25,13851626	2,866420549	2,858628838
479	1164	562020	6256810	0	0	100	0	0	0	0	0	0	42	8,10622	0,39359	0,00455128	25,59162095	25,73952449	25,73945984	25,59107004	24,58805775	24,76545878	24,75682941	24,57922101	24,82074013	24,95993793	24,95941603	24,82018525	2,826295511	2,876286314
480	1165	562040	6256810	0	0	100	0	0	0	0	0	0	42	7,60264	0,428056	0	25,23643242	25,41248871	25,41235367	25,23524438	24,13744492	24,30289777	24,28497441	24,11935248	24,47937528	24,55809915	24,55126515	24,47252777	2,887150763	2,905386583
481	1166	562060	6256810	0	0	100	0	0	0	0	0	0	42	7,72611	0,412308	0	24,92360638	25,25103738	25,25081626	24,92167208	23,70313775	23,962156	23,92905932	23,6697888	24,21959851	24,34801331	24,33095085	24,20251867	2,912141246	2,927685121
482	1167	562080	6256810	0	5,028287679	94,97171232	0	0	0	0	0	0	49	6,87824	0,360069	0	24,64951985	25,21431858	25,21399567	24,64671942	23,30943548	23,73167913	23,67885426	23,25619658	23,97443645	24,25160619	24,21986461	23,94265333	2,902661694	2,961692448
483	1168	562100	6256810	0	0	100	0	0	0	0	0	0	42	7,64476	0,495962	0	24,40636811	24,73811411	24,73769055	24,40258	22,96868977	23,22024603	23,1444901	22,8927963	23,68442496	23,71472194	23,66395177	23,63368743	3,125884646	3,021610943
484	1169	562120	6256810	0	0	100	0	0	0	0	0	0	42	8,01544	0,497778	0	24,18663822	24,61154072	24,61099211	24,18173045	22,67333822	22,98183393	22,88048939	22,57184582	23,35182304	23,46377479	23,38954411	23,27762385	3,176756788	3,104929067
485	1170	562140	6256810	0	0	100	0	1	0	1	0	0	42	6,67556	0,480577	0	23,98414943	24,54379929	24,54310784	23,97797055	22,41267673	22,80414519	22,67361081	22,28195947	22,99894951	23,24809635	23,14544903	22,89632311	3,202606013	3,204111595
486	1171	562160	6256810	0	0	100	0	0	0	0	0	0	49	7,75609	0,546806	0,00152778	23,79436418	24,27690441	24,27605759	23,78673995	22,1783115	22,49965527	22,33511001	22,01375755	22,64694129	22,84626896	22,70936313	22,51009525	3,334357851	3,311831003
487	1172	562180	6256810	0	0	100	0	0	0	0	0	0	42	6,96204	0,585256	0	23,61433056	24,08274891	24,08172044	23,60503781	21,96879044	22,26172441	22,05578563	21,76298158	22,31428705	22,52221723	22,34246861	22,13462983	3,432624802	3,421068688
488	1173	562200	6256810	0	14,9698738	85,0301262	0	3	0	3	0	0	42	6,82423	0,559375	0	23,4422621	24,04965964	24,04841772	23,43105241	21,79724587	22,16855781	21,91051705	21,5393624	22,02770051	22,38248442	22,14782656	21,79314199	3,44712402	3,521949327
489	1174	562220	6256810	0	0	100	0	0	0	0	0	0	42	8,04863	0,686154	0	23,2766576	23,63922316	23,63774717	23,26323431	21,7063306	21,88606481	21,55641129	21,37725774	21,8413317	21,9896288	21,67943593	21,53134707	3,638845138	3,596380662
490	1175	562240	6256810	0	0	100	0	0	0	0	0	0	49	7,96905	0,676389	0	23,11491206	23,56401479	23,56225729	23,09893356	21,77790972	22,00606344	21,57248377	21,34510439	21,84861062	22,09393377	21,67423029	21,42917818	3,62429991	3,615099694
491	1176	562260	6256810	0	0	100	0	0	0	0	0	0	42	7,97854	0,738718	0	22,95170281	23,30304285	23,30096758	22,93278498	22,06955582	22,22532528	21,64520329	21,49066256	22,11290752	22,28901426	21,71603408	21,54033546	3,650632886	3,557654533
492	1177	562280	6256810	0	0	100	0	6	0	6	0	0	42	7,5048	0,840694	0,0579167	22,77952484	22,92941749	22,92700345	22,75744621	22,53052772	22,54994936	21,7955711	21,77798331	22,57503295	22,59035775	21,83568097	21,82094566	3,685611455	3,440208676
493	1178	562300	6256810	0	31,45414361	68,54585639	0	0	0	0	0	0	42	7,67867	0,903205	3,47833	22,62164119	22,65807128	22,65645331	22,6068254	23,09890731	23,05396495	22,5964325	22,6425602	23,15693746	23,0987033	22,6351872	22,69379965	3,505866811	3,307503444
494	1179	562320	6256810	0	100	0	0	3	0	3	0	0	49	7,12464	0,983264	10,1359	22,8937984	22,7130937	22,71362267	22,89859488	24,00551779	23,84988839	24,20908444	24,36402932	24,08084318	23,88752873	24,2385636	24,43164852	3,364928609	3,351709201
495	1180	562340	6256810	0	100	0	0	0	0	0	0	0	42	7,51841	0,963526	11,2231	23,49705393	23,29498264	23,29594656	23,50582992	25,17123418	25,06958732	25,48486276	25,58561735	25,25205862	25,13629285	25,54087148	25,65634701	3,519955991	3,559268834
496	1181	562360	6256810	0	100	0	0	2	0	2	0	0	42	6,63096	1,01042	11,6239	23,9808942	23,59496425	23,59615579	23,99170433	25,97940025	25,81309041	26,24735742	26,41281152	26,04866328	25,85580805	26,27873696	26,47130603	3,717433539	3,713983025
497	1182	562380	6256810	0	100	0	0	0	0	0	0	0	42	6,75885	1,01308	10,4626	24,29416009	23,84687412	23,84779527	24,30247537	25,84838344	25,67140932	26,05892707	26,23517438	25,90714549	25,70886939	26,08475796	26,28278619	3,721484104	3,702357198
498	1183	562400	6256810	0	100	0	0	0	0	0	0	0	49	5,94455	1,11375	4,23806	24,45468785	23,72085604	23,71981758	24,44496617	25,54048758	25,19519523	24,82114683	25,16780591	25,58759634	25,17736637	24,7904651	25,20109756	4,05398666	3,674777687
499	1184	562420	6256810	0	100	0	0	2	0	2	0	0	42	6,3587	1,02397	9,76859	24,50678167	23,97450722	23,97557882	24,51645176	25,19385547	25,03000755	25,60297099	25,76561823	25,23046024	25,05876892	25,62447157	25,79575944	3,574846343	3,655127201
500	1185	562440	6256810	0	85,69359718	14,30640282	0	2	0	2	0	0	42	6,80622	1,03243	9,63104	24,49376523	23,93467873	23,93591363	24,5049241	24,82994876	24,68930027	25,37594947	25,51508724	24,85769558	24,71745289	25,40037403	25,5401136	3,489069368	3,642540197
501	1186	562460	6256810	0	16,45285623	83,54714377	0	2	1	1	0	0	42	6,47862	1,00968	2,24276	24,44603206	23,94855125	23,94743008	24,43561883	24,45999632	24,40744613	24,14294251	24,19621219	24,48013635	24,45363056	24,18550043	24,21222332	3,712145514	3,634935927
502	1187	562480	6256810	0	1,399125716	98,60087428	0	0	0	0	0	0	49	7,37527	0,915417	0	24,38193156	24,13084266	24,12911337	24,36601502	24,08964593	24,25809885	23,78304164	23,61554222	24,10311767	24,36092512	23,8849303	23,62743514	3,597839527	3,63049658
503	1188	562500	6256810	0	0	100	0	1	0	1	0	0	42	6,44553	0,950962	0,00358974	24,31185129	23,99122188	23,98964617	24,2973225	23,72259657	23,89089033	23,52417314	23,35656612	23,73033021	23,98453642	23,62076251	23,36678125	3,539457507	3,627945726
504	1189	562520	6256810	0	11,17836361	88,82163639	0	3	0	3	0	0	42	7,06502	0,941875	0,00368056	24,24148491	23,96457596	23,9631276	24,22813546	23,37025932	23,61805188	23,35029538	23,10284325	23,37348781	23,72623719	23,46489012	23,11226155	3,429947556	3,626957767
505	1190	562540	6256810	0	28,73578972	71,26421028	0	0	0	0	0	0	42	5,02844	0,874615	0,0308333	24,17385374	24,08578382	24,08444873	24,16159517	23,11324608	23,52184694	23,33084083	22,92218402	23,11378878	23,67241761	23,49133254	22,93271205	3,273871344	3,631343937
506	1191	562560	6256810	0	17,46605379	82,53394621	0	1	0	1	0	0	49	6,68195	0,909861	0	24,11046663	23,95783756	23,9565872	24,0989663	23,06740626	23,40620518	23,23128239	22,89247785	23,06750583	23,53981169	23,3794627	22,90716959	3,30952665	3,647017295
507	1192	562580	6256810	0	30,41098307	69,58901693	0	0	0	0	0	0	42	5,53606	0,741282	0,0114744	24,0519749	24,33822432	24,33704407	24,04124016	23,09196547	23,70191521	23,53097816	22,92066351	23,0934114	23,92230734	23,77010061	22,94112549	3,108504356	3,666036576
508	1193	562600	6256810	0	0	100	0	1	0	1	0	0	42	7,93986	0,892292	0	23,99854448	23,93217317	23,93106773	23,98839627	23,12362685	23,44671619	23,27219186	22,94911617	23,12765454	23,58943833	23,43773084	22,97595552	3,313083815	3,684721489
509	1194	562620	6256810	0	0	100	0	0	0	0	0	0	42	7,09865	0,921282	0	23,95007018	23,83145869	23,83041304	23,94045519	23,1533376	23,40545338	23,22832362	22,97631938	23,16077467	23,53405131	23,383036	23,00978853	3,364344241	3,702425375
510	1195	562640	6256810	0	0	20,844	0	0	0	0	0	0	42	5,20063	1,2241	0,0114583	23,92080343	23,06564699	23,06465942	23,91151405	23,16892532	22,88097574	22,70319091	22,99194969	23,17837082	22,85396701	22,70458563	23,02918466	3,753018134	3,714092525
511	1197	561760	6256830	0	0	73,0425	0	3	0	3	0	0	42	6,48001	0,789487	0	23,43304503	23,35678626	23,35657627	23,43109948	24,16585236	23,94868049	23,85770916	24,07538508	24,38674928	24,02014808	23,98159854	24,34831797	3,759366812	3,427175253
512	1198	561780	6256830	0	0	100	0	0	0	0	0	0	36	7,4372	0,436154	0	23,45619539	24,21421544	24,21403048	23,4547133	24,24356273	24,58947079	24,51454493	24,16837569	24,43385828	24,80652001	24,77577563	24,40304868	3,297068169	3,387197457
513	1199	561800	6256830	0	0	100	0	1	0	1	0	0	36	9,01085	0,395641	0	23,50203329	24,30794975	24,30782208	23,5010896	24,34772785	24,69572372	24,64015596	24,29184851	24,49548589	24,8855432	24,86354587	24,47341229	3,208468332	3,322805018
514	1200	561820	6256830	0	0	100	0	1	0	1	0	0	36	7,98344	0,428343	0	23,57271433	24,23873469	24,23866438	23,572257	24,4450355	24,67332064	24,63548941	24,40700328	24,55115788	24,80100698	24,78647184	24,53657424	3,206441681	3,256424602
515	1201	561840	6256830	0	0	100	0	0	0	0	0	0	42	6,58644	0,56218	0	23,67579951	23,94409802	23,94408222	23,67573005	24,46238357	24,43694603	24,40678574	24,43233039	24,54962506	24,4768569	24,46533726	24,53813191	3,379747559	3,26058371
516	1202	561860	6256830	0	0	100	0	1	0	1	0	0	36	7,60821	0,545503	0,0143787	23,81824861	24,05289713	24,05291578	23,81848536	24,46048039	24,46136121	24,43666134	24,43584026	24,54116262	24,50422087	24,49601802	24,53297507	3,36548474	3,273599356
517	1203	561880	6256830	0	0	100	0	0	0	0	0	0	36	7,11773	0,495	0,00576923	24,00511854	24,2820702	24,28209975	24,00546706	24,49037671	24,5714561	24,54913762	24,46800873	24,56744339	24,63581876	24,62811032	24,5597246	3,276201902	3,247125864
518	1204	561900	6256830	0	0	100	0	1	0	1	0	0	36	6,88491	0,570177	0	24,23931302	24,24147099	24,24151253	24,23969426	24,55599541	24,49062222	24,47165407	24,53715824	24,63238534	24,51215138	24,50631347	24,62658086	3,314610851	3,184375063
519	1205	561920	6256830	0	0	100	0	14	11	3	0	0	42	6,60376	0,474231	0,00782051	24,52221878	24,66864097	24,66868067	24,52262363	24,65057721	24,73228454	24,71951624	24,63773506	24,72990154	24,80048561	24,79930048	24,72870041	3,121059391	3,100152016
520	1206	561940	6256830	0	0	100	0	0	0	0	0	0	36	7,82137	0,402604	0,00372781	24,85341978	25,08263559	25,08266715	24,85377326	24,76193429	24,94470084	24,93577919	24,75279907	24,8485068	25,0489597	25,05033781	24,84983575	2,95775795	3,011433631
521	1207	561960	6256830	0	0	100	0	0	0	0	0	0	36	7,42128	0,418526	0,00198718	25,22596235	25,32474881	25,32477436	25,22622416	24,87493449	25,00466598	24,99805722	24,86817481	24,97419803	25,10283218	25,10562123	24,97695403	2,91456793	2,930585503
522	1208	561980	6256830	0	0	100	0	0	0	0	0	0	36	6,94729	0,408757	0,0035503	25,60218339	25,64837492	25,64838506	25,60228924	24,96034702	25,08534153	25,07925991	24,95411929	25,08098966	25,19666316	25,19936181	25,08365845	2,853280694	2,863944661
523	1209	562000	6256830	0	0	100	0	0	0	0	0	0	42	8,12535	0,41	0,00730769	25,79326587	25,81107784	25,81105832	25,79309194	24,90019351	25,01976606	25,01161466	24,89190809	25,06321894	25,15584987	25,15683672	25,06418279	2,82657756	2,827233982
524	1210	562020	6256830	0	0	100	0	0	0	0	0	0	36	7,74643	0,378521	0,00337278	25,60848867	25,76363965	25,76356257	25,60782585	24,5827532	24,78759646	24,77282502	24,56775415	24,82090222	24,99355535	24,98984491	24,81715329	2,788674097	2,837062056
525	1211	562040	6256830	0	0	100	0	0	0	0	0	0	36	7,2548	0,440577	0	25,30870357	25,40429271	25,4041488	25,30741167	24,1798007	24,32325484	24,29810532	24,15452827	24,51514455	24,56807866	24,55703407	24,50409595	2,888223123	2,86641614
526	1212	562060	6256830	0	0	100	0	0	0	0	0	0	36	7,24755	0,415089	0	25,02075682	25,27999608	25,27976633	25,01872431	23,77748	24,02288069	23,98376593	23,73814536	24,22816197	24,36482732	24,34350914	24,20682776	2,895916511	2,90264201
527	1213	562080	6256830	0	0	100	0	0	0	0	0	0	42	7,03446	0,325128	0	24,7636765	25,34518654	25,34485289	24,7607824	23,40008981	23,86470589	23,80805105	23,34297577	23,94954426	24,32723102	24,29200119	23,91425153	2,83497982	2,950512374
528	1214	562100	6256830	0	0	100	0	0	0	0	0	0	36	7,76019	0,49574	0	24,53657645	24,79227585	24,79184454	24,53269597	23,0572187	23,28344891	23,2059432	22,97961241	23,65203713	23,69796022	23,64508492	23,59919237	3,105732975	3,016771328
529	1215	562120	6256830	0	0	100	0	0	0	0	0	0	36	8,18392	0,489615	0	24,33476653	24,69676075	24,69620394	24,32976588	22,74657962	23,03791569	22,93755111	22,64608687	23,32758602	23,45756071	23,38349947	23,25355181	3,156471671	3,10213263
530	1216	562140	6256830	0	0	100	0	0	0	0	0	0	36	6,65627	0,49071	0	24,15374111	24,59841712	24,59771929	24,14747147	22,46031487	22,79722038	22,67140981	22,3343801	22,98198251	23,18885033	23,08975963	22,88292008	3,218624691	3,203413451
531	1217	562160	6256830	0	0	100	0	0	0	0	0	0	42	7,90116	0,551282	0	23,99038323	24,36433549	24,36348282	23,98267495	22,18964856	22,4605763	22,30610106	22,03520479	22,62466394	22,77584804	22,6473715	22,49625213	3,359129375	3,3163848
532	1218	562180	6256830	0	0	100	0	1	0	1	0	0	36	7,1321	0,563846	0	23,84323603	24,25841265	24,2573804	23,83389367	21,92850116	22,20963006	22,0224997	21,7414696	22,26534046	22,46614086	22,3029558	22,10223549	3,443693765	3,436628588
533	1219	562200	6256830	0	24,06289623	75,93710377	0	2	0	2	0	0	36	7,34588	0,505962	0,00416667	23,71240849	24,33584647	24,33460646	23,7012208	21,67992304	22,08710061	21,8617436	21,45459656	21,91950851	22,32264964	22,11774983	21,71467305	3,442292981	3,558031605
534	1220	562220	6256830	0	0	100	0	1	0	1	0	0	36	8,35503	0,646805	0	23,5994163	23,93214194	23,93067891	23,58610343	21,47931318	21,65974488	21,38160141	21,20162255	21,63432389	21,78198448	21,51974434	21,37225444	3,684726277	3,665928992
535	1221	562240	6256830	0	0	100	0	0	0	0	0	0	42	7,60759	0,673013	0	23,50743219	23,82525626	23,82353309	23,49173144	21,4814813	21,63676747	21,27105841	21,11647326	21,58385294	21,73059116	21,37463024	21,2281366	3,743586768	3,71192664
536	1222	562260	6256830	0	0	100	0	0	0	0	0	0	36	7,55611	0,718639	0	23,44344445	23,69029409	23,6882827	23,42508273	21,89148296	21,99745828	21,48005211	21,37521516	21,99315256	22,09480122	21,57982994	21,47856166	3,74668618	3,637609577
537	1223	562280	6256830	0	0	100	0	4	0	4	0	0	36	7,58033	0,766282	0	23,42801661	23,58888083	23,58656157	23,4068095	22,54812208	22,60498239	21,89864746	21,84345436	22,68326278	22,73158665	22,01966141	21,97188551	3,720005371	3,506754816
538	1224	562300	6256830	0	33,79772313	66,20227687	0	0	0	0	0	0	36	7,53536	0,775444	2,72757	23,52987545	23,68111354	23,67944549	23,51463294	23,33117768	23,40215674	22,90168622	22,8318489	23,51064249	23,58414836	23,07165382	22,99853313	3,550236914	3,405600445
539	1225	562320	6256830	0	100	0	0	0	0	0	0	0	42	6,43696	0,857244	8,0507	23,87041878	23,794993	23,79497776	23,87025802	24,28502342	24,23362678	24,34460768	24,39579709	24,49706057	24,41839051	24,5141911	24,59280473	3,450604003	3,410131964
540	1226	562340	6256830	0	100	0	0	0	0	0	0	0	36	7,09597	0,870178	8,37515	24,36419872	24,19776118	24,19776377	24,36417578	25,32454009	25,26561214	25,30151012	25,36042555	25,52993823	25,4486234	25,46666639	25,54798653	3,592075189	3,50928677
541	1227	562360	6256830	0	100	0	0	0	0	0	0	0	36	7,31441	0,838077	11,0753	24,77594115	24,62320891	24,62411814	24,78422987	26,02179121	26,03037266	26,41914901	26,40959851	26,18793552	26,20212865	26,57434641	26,55985732	3,518522484	3,591049478
542	1228	562380	6256830	0	99,99347467	0,00652533	0	0	0	0	0	0	36	6,65057	0,928876	8,2197	24,99327526	24,56527825	24,56530827	24,99343023	26,01999195	25,87464877	25,93801876	26,08339311	26,14812777	25,97169437	26,01866003	26,19509884	3,726446119	3,5818364
543	1229	562400	6256830	0	92,63900709	7,360992915	0	0	0	0	0	0	42	6,40449	0,933462	2,81179	25,03222843	24,56497809	24,56335136	25,01719104	25,73766776	25,60350431	25,01760651	25,15338659	25,83805842	25,68285346	25,08039432	25,23611003	3,898524731	3,557145926
544	1230	562420	6256830	0	97,94812985	2,051870152	0	0	0	0	0	0	36	7,40072	0,795562	8,28864	24,96812585	24,83542728	24,83593056	24,9727004	25,37683802	25,51985044	25,87464371	25,73057273	25,45758473	25,66580278	26,01009592	25,80155733	3,35817162	3,542336893
545	1231	562440	6256830	0	27,83926152	72,16073848	0	2	0	2	0	0	36	7,4685	0,801154	6,23115	24,86007546	24,72384552	24,72388197	24,86037128	24,99372951	25,1754956	25,36568851	25,18321949	25,05970999	25,32062976	25,50331064	25,2421847	3,359726389	3,536595269
546	1232	562460	6256830	0	0,70955722	99,29044278	0	0	0	0	0	0	36	8,44088	0,770177	0,94568	24,73882048	24,70121784	24,6996429	24,72437821	24,61025593	24,90294148	24,44728219	24,15534222	24,66429789	25,06987675	24,60824723	24,20293393	3,47260312	3,536946009
547	1233	562480	6256830	0	0	100	0	0	0	0	0	0	42	8,18447	0,800513	0,00301282	24,61840655	24,53506642	24,53335139	24,60266782	24,23710085	24,53826541	24,05743826	23,75707037	24,28103143	24,697336	24,21445803	23,79843314	3,456724322	3,541056675
548	1234	562500	6256830	0	0	100	0	0	0	0	0	0	36	6,19083	0,778639	0,00420118	24,50487686	24,50872662	24,50716391	24,49055826	23,8843589	24,2861442	23,9060189	23,50465245	23,91968397	24,46516654	24,08717034	23,54185403	3,335506989	3,547594781
549	1235	562520	6256830	0	0	100	0	4	0	4	0	0	36	6,6498	0,921026	0	24,40055659	24,08668706	24,08526214	24,38741153	23,57342007	23,78279803	23,48738934	23,27846946	23,60176309	23,896756	23,60776356	23,31292704	3,432521648	3,556579986
550	1236	562540	6256830	0	7,989516825	92,01048318	0	0	0	0	0	0	36	5,44604	0,767692	0,0601775	24,30603108	24,40546085	24,40415272	24,29407209	23,34926146	23,86454886	23,64006571	23,12466736	23,3725842	24,06416209	23,84994427	23,15836888	3,179941616	3,569802362
551	1237	562560	6256830	0	31,80735417	68,19264583	0	0	0	0	0	0	42	6,55058	0,822308	0	24,22107187	24,21813623	24,21690197	24,20976111	23,240292	23,6711607	23,47024532	23,0393164	23,26073785	23,84605962	23,6597406	23,07442487	3,227199498	3,588424633
552	1238	562580	6256830	0	24,89920629	75,10079371	0	0	0	0	0	0	36	6,47513	0,711893	0,00786982	24,14508331	24,44593281	24,44476935	24,13450655	23,20655801	23,82448363	23,6380243	23,01976175	23,22602099	24,05810924	23,89019706	23,0580412	3,085962083	3,610023888
553	1239	562600	6256830	0	0	100	0	2	1	1	0	0	36	7,71493	0,844359	0	24,07732374	24,07898277	24,07789149	24,06732451	23,20370636	23,57820976	23,39475648	23,02022247	23,22363916	23,74479043	23,5838175	23,06266775	3,259818902	3,632021481
554	1240	562620	6256830	0	0	100	0	1	0	1	0	0	36	7,02967	0,890828	0	24,01701656	23,92974792	23,92871546	24,00753128	23,21202575	23,49229562	23,30952676	23,02934604	23,23348002	23,63629576	23,47929813	23,07650917	3,32904377	3,653255691
555	1241	562640	6256830	0	0	11,95573353	0	0	0	0	0	0	36	4,9578	1,19212	0,0180128	23,98235512	23,16587679	23,16490062	23,97318101	23,215702	22,96327514	22,782421	23,03561883	23,23766254	22,95262842	22,7997149	23,08493758	3,713066034	3,667292935
556	1243	561760	6256850	0	0	76,26575	0	0	0	0	0	0	42	6,59857	0,736458	0	23,57692702	23,59455242	23,59434381	23,57502043	24,30637646	24,15807811	24,07358018	24,22227787	24,50886094	24,23894356	24,20087477	24,47088681	3,671976894	3,381088939
557	1244	561780	6256850	0	0	100	0	2	0	2	0	0	36	7,9916	0,439487	0	23,61520634	24,32253997	24,32235673	23,61372571	24,38850075	24,70589419	24,63643629	24,31880494	24,56555351	24,90661086	24,87654036	24,53542483	3,277530641	3,336888301
558	1245	561800	6256850	0	0	100	0	0	0	0	0	0	36	6,90583	0,419792	0	23,67853029	24,37722373	24,37709248	23,67752369	24,48273636	24,77439565	24,72141747	24,42951282	24,62807733	24,94612452	24,92438071	24,60627433	3,219877762	3,279085865
559	1246	561820	6256850	0	0	100	0	0	0	0	0	0	36	7,09642	0,430128	0	23,76373384	24,37333746	24,37325583	23,76315682	24,55677485	24,78103133	24,742031	24,51758161	24,67422191	24,91423015	24,89926157	24,65920752	3,20193082	3,229201734
560	1247	561840	6256850	0	0	100	0	0	0	0	0	0	42	7,37274	0,465278	0	23,87538887	24,32807889	24,32804089	23,8751677	24,59227218	24,72675695	24,6967198	24,56213572	24,69290829	24,82195712	24,81137122	24,68229975	3,230191614	3,205081391
561	1248	561860	6256850	0	0	100	0	0	0	0	0	0	36	8,15284	0,40359	0	24,01732742	24,54637652	24,54636496	24,01736989	24,60671452	24,83512057	24,81047643	24,58183673	24,7002832	24,95303611	24,94522382	24,69241643	3,139473602	3,189941039
562	1249	561880	6256850	0	0	100	0	0	0	0	0	0	36	7,38563	0,407361	0	24,19198004	24,63024595	24,63025572	24,19219252	24,62737023	24,83793863	24,81718816	24,6063995	24,71921897	24,94952655	24,94400871	24,71365023	3,11560265	3,159060893
563	1250	561900	6256850	0	0	100	0	0	0	0	0	0	36	6,78494	0,525833	0	24,40002653	24,46036094	24,46039197	24,40032782	24,66426896	24,65436872	24,63692148	24,64687747	24,75828373	24,7028701	24,69964988	24,75507933	3,217265633	3,106720601
564	1251	561920	6256850	0	0	100	0	0	0	0	0	0	42	7,23358	0,433958	0,00347222	24,63990222	24,84167213	24,8417025	24,64023713	24,71533228	24,84997686	24,83649587	24,70171097	24,81554305	24,94623306	24,94587564	24,81515457	3,042470576	3,039028283
565	1252	561940	6256850	0	0	100	0	0	0	0	0	0	36	8,46257	0,379808	0,00173077	24,90553048	25,158451	25,15847514	24,90582273	24,77092397	24,9828303	24,97164605	24,75949417	24,88219853	25,11033352	25,11147464	24,88328405	2,912429214	2,966188265
566	1253	561960	6256850	0	0	100	0	0	0	0	0	0	36	7,75599	0,389792	0	25,17876932	25,33362186	25,33363706	25,178952	24,81322269	24,99170782	24,98119463	24,80250537	24,94210958	25,1218829	25,12329806	24,9434805	2,868585371	2,898214349
567	1254	561980	6256850	0	0	100	0	0	0	0	0	0	36	8,24703	0,376474	0,00160256	25,4108427	25,54649874	25,54649416	25,41083881	24,80753889	24,99985466	24,98849251	24,79595688	24,9640868	25,1525237	25,15310625	24,9646237	2,807614362	2,844442181
568	1255	562000	6256850	0	0	100	0	0	0	0	0	0	42	7,51445	0,387639	0,00180556	25,50903936	25,60479825	25,60476104	25,50872518	24,69556838	24,87360353	24,8585677	24,68034015	24,89575589	25,04945271	25,04719059	24,89345869	2,79604509	2,815534389
569	1256	562020	6256850	0	0	100	0	0	0	0	0	0	36	8,14117	0,374808	0	25,4241733	25,587833	25,58774371	25,42340101	24,45006792	24,67529929	24,65338624	24,42791859	24,71303015	24,90301704	24,89562781	24,70560115	2,776975191	2,816706046
570	1257	562040	6256850	0	0	100	0	0	0	0	0	0	36	7,13873	0,436319	0	25,23158389	25,31193019	25,31177927	25,23022345	24,12359849	24,28128035	24,24940543	24,09159889	24,46388155	24,53467826	24,51995824	24,44915612	2,871976892	2,840662347
571	1258	562060	6256850	0	0	100	0	0	0	0	0	0	36	7,6913	0,386026	0	25,01344312	25,30129165	25,30105649	25,01136901	23,77411358	24,06892152	24,02409402	23,72901659	24,1958997	24,40985026	24,38501398	24,17103163	2,844283906	2,880202285
572	1259	562080	6256850	0	0	100	0	0	0	0	0	0	42	7,3568	0,310139	0	24,80493425	25,3677761	25,36744128	24,80202409	23,43136211	23,91204343	23,85141789	23,37026644	23,92001063	24,3448873	24,30693158	23,88198283	2,797895573	2,934502264
573	1260	562100	6256850	0	0	100	0	0	0	0	0	0	36	7,55824	0,470321	0	24,61591612	24,86902029	24,86859019	24,61204599	23,10729846	23,36040209	23,28111278	23,02787832	23,62958037	23,74195625	23,68776041	23,57540017	3,056702105	3,005152269
574	1261	562120	6256850	0	0	100	0	0	0	0	0	0	36	7,547	0,452708	0	24,44746032	24,82680297	24,82625016	24,44250123	22,80324743	23,1353436	23,03587236	22,70359329	23,3193356	23,53149108	23,45822587	23,24607709	3,098383426	3,092363339
575	1262	562140	6256850	0	0	100	0	0	0	0	0	0	36	6,51857	0,549551	0	24,29872504	24,5157317	24,51505	24,2925393	22,51444516	22,71911861	22,59747088	22,39283339	22,98952999	23,048026	22,95274071	22,89430556	3,289106902	3,194580886
576	1263	562160	6256850	0	0	100	0	0	0	0	0	0	42	7,39104	0,541944	0	24,1695122	24,47572578	24,47489113	24,16194993	22,23330768	22,48552411	22,34023089	22,08804742	22,64312675	22,78524848	22,66509115	22,52302977	3,354606166	3,309558115
577	1264	562180	6256850	0	0	100	0	0	0	0	0	0	36	7,53445	0,573974	0	24,06116934	24,35080559	24,34980327	24,05206603	21,95153454	22,17360659	22,00282446	21,78088703	22,28306546	22,41533901	22,26729341	22,1351045	3,476802369	3,435235446
578	1265	562200	6256850	0	13,70105018	86,29894982	0	0	0	0	0	0	36	7,58871	0,503472	0,00173611	23,9770386	24,49510091	24,49390448	23,96622074	21,66187004	22,02418254	21,82652722	21,46423482	21,91189134	22,25926562	22,08047577	21,73315869	3,478244047	3,570035329
579	1266	562220	6256850	0	0	100	0	1	0	1	0	0	36	7,87167	0,585449	0	23,9231338	24,28325094	24,28185047	23,91040192	21,36356412	21,59068343	21,36276775	21,13591733	21,53717468	21,74487931	21,53084758	21,32326135	3,679625996	3,711856449
580	1267	562240	6256850	0	0	100	0	3	0	3	0	0	42	7,8313	0,641111	0	23,90976819	24,16705245	24,16542691	23,89494503	21,20644574	21,34118667	21,05993629	20,92571474	21,3282756	21,44829551	21,17452655	21,05469303	3,826122519	3,816328499
581	1268	562260	6256850	0	0	100	0	1	0	1	0	0	36	8,15381	0,709744	0,00153846	23,95536286	24,06675966	24,06489559	23,93831299	21,81329105	21,8532964	21,41052264	21,37155678	21,96608284	21,97453776	21,53183276	21,52372377	3,840882324	3,704386623
582	1269	562280	6256850	0	0	100	0	0	0	0	0	0	36	7,58635	0,750278	0	24,09371561	24,11558984	24,11348214	24,07440816	22,63628156	22,629245	21,99824504	22,00684553	22,8539338	22,80638187	22,16722145	22,21528716	3,804907171	3,557538609
583	1270	562300	6256850	0	27,82367301	72,17632699	0	0	0	0	0	0	36	7,42995	0,733846	2,94295	24,37748896	24,43312778	24,43181004	24,36542967	23,50580239	23,54157096	23,16019036	23,12531545	23,80064821	23,81264055	23,41627473	23,40459104	3,602709335	3,457657245
584	1271	562320	6256850	0	100	0	0	0	0	0	0	0	42	6,83839	0,740972	8,22257	24,83025358	24,83706092	24,83736806	24,83306996	24,42637499	24,45365864	24,68368289	24,65579727	24,78599977	24,79156373	25,0024932	24,99676213	3,380961729	3,422834186
585	1272	562340	6256850	0	99,82091266	0,179087343	0	12	0	0	0	0	36	6,80665	0,74	6,12506	25,32329821	25,26989815	25,26923568	25,31721278	25,30605375	25,3323451	25,13704919	25,11120519	25,64110492	25,65348876	25,4356469	25,42343131	3,543254599	3,425897518
586	1273	562360	6256850	0	98,44156029	1,558439709	0	0	0	0	0	0	36	6,4807	0,824028	8,60854	25,6865109	25,35374812	25,35374518	25,68639058	25,90408931	25,78320038	25,9010836	26,02183786	26,14803697	25,9803427	26,0786436	26,24630083	3,567070858	3,427238629
587	1274	562380	6256850	0	90,69112304	9,308876964	0	0	0	0	0	0	36	6,60431	0,782244	10,9315	25,7662333	25,49071865	25,49158573	25,77410131	26,02778859	25,9974764	26,5099861	26,53907447	26,20255644	26,16102829	26,65764664	26,69879442	3,370683732	3,420409673
588	1275	562400	6256850	0	43,21639803	56,78360197	0	1	0	1	0	0	42	6,16471	0,780833	1,32611	25,6197195	25,33440902	25,33223982	25,59976233	25,81768939	25,8289518	25,06465898	25,05526537	25,95407409	25,97265642	25,19059778	25,17262568	3,750518503	3,415886241
589	1276	562420	6256850	0	98,58431124	1,41568876	0	4	0	4	0	0	36	7,79979	0,658013	4,59699	25,40819556	25,43947104	25,43872684	25,40138498	25,47932828	25,75867907	25,60549079	25,32615745	25,59195748	25,96222885	25,79642606	25,4261962	3,342773266	3,417739993
590	1277	562440	6256850	0	21,58490125	78,41509875	0	0	0	0	0	0	36	7,29638	0,687292	0,0440972	25,19673121	25,18669965	25,18465492	25,17799181	25,10470907	25,39497069	24,70593954	24,41700169	25,20013905	25,58763816	24,8878477	24,50080567	3,500843569	3,42575973
591	1278	562460	6256850	0	0	100	0	0	0	0	0	0	36	8,41353	0,720705	0	25,00269547	24,95227391	24,95043801	24,98585834	24,72931223	25,02767262	24,44714763	24,1498332	24,81093794	25,21097401	24,62412147	24,22445071	3,449964032	3,438232294
592	1279	562480	6256850	0	0	100	0	0	0	0	0	0	42	6,51357	0,840625	0	24,82951119	24,53028132	24,52863487	24,81434021	24,37020673	24,52604449	24,04757257	23,89271298	24,44010221	24,65678205	24,17664138	23,96028696	3,510671329	3,453452969
593	1280	562500	6256850	0	12,27407878	87,72592122	0	1	0	1	0	0	36	5,8287	0,743397	0,00160256	24,67651631	24,66711339	24,66560725	24,66271236	24,04098892	24,43039031	24,04156024	23,65261511	24,10077596	24,62080262	24,23451318	23,7146654	3,306642473	3,470427613
594	1281	562520	6256850	0	0	100	0	3	0	3	0	0	36	6,56079	0,816806	0	24,5418857	24,39940621	24,39802596	24,52919796	23,75929323	24,07512402	23,75981209	23,44435122	23,81060527	24,23629907	23,92790498	23,50235147	3,329740168	3,489088658
595	1282	562540	6256850	0	8,602093646	91,39790635	0	0	0	0	0	0	36	6,3151	0,659679	0,00923077	24,42357033	24,71578223	24,71449345	24,4118428	23,54612402	24,17636835	23,91789856	23,28747886	23,59078724	24,42563665	24,17798467	23,34312966	3,081836066	3,510030599
596	1283	562560	6256850	0	14,12171782	85,87828218	0	0	0	0	0	0	42	6,91684	0,741944	0	24,31960981	24,45130527	24,45010328	24,30863254	23,41000256	23,91841843	23,6937456	23,1852281	23,44994834	24,13019503	23,92055386	23,24030878	3,156975725	3,533447189
597	1284	562580	6256850	0	5,810839396	94,1891606	0	1	0	1	0	0	36	6,40094	0,670256	0,0166026	24,22822914	24,57663959	24,57550844	24,21796177	23,33562553	23,97712862	23,77471121	23,13288013	23,37265568	24,22934031	24,04570659	23,18896082	3,055146164	3,558378445
598	1285	562600	6256850	0	0	100	0	0	0	0	0	0	36	7,09879	0,818611	0	24,14785746	24,16520381	24,16413797	24,13809569	23,29916686	23,68079526	23,48558585	23,10394662	23,33478862	23,85902243	23,68635551	23,16213167	3,242034178	3,583479217
599	1286	562620	6256850	0	0	99,80004468	0	1	0	1	0	0	36	7,07576	0,828526	0	24,07712351	24,10229118	24,10127706	24,06783785	23,28321156	23,64294689	23,45227698	23,09254785	23,31859785	23,81828261	23,65326328	23,15358837	3,260262351	3,607819923
600	1287	562640	6256850	0	0	2,923025937	0	0	0	0	0	0	36	5,23763	1,12528	0,00868056	24,03084745	23,34659252	23,34562278	24,02176938	23,26468221	23,10861828	22,92135996	23,07808645	23,29735268	23,13203454	22,97241939	23,13790263	3,634586933	3,629927882
601	1289	561760	6256870	0	0	79,50927296	0	0	0	0	0	0	42	6,60531	0,731923	0	23,70588619	23,70133187	23,70112167	23,70395882	24,43046944	24,27162645	24,19097686	24,3502233	24,62084088	24,34248408	24,30392782	24,5823817	3,66354495	3,358199744
602	1290	561780	6256870	0	0	100	0	4	0	4	0	0	36	7,95712	0,451657	0	23,75926786	24,39757447	24,39738776	23,75773615	24,51666051	24,79568667	24,72910474	24,44988303	24,68624947	24,98087355	24,95034155	24,6556708	3,291856209	3,314955379
603	1291	561800	6256870	0	0	100	0	0	0	0	0	0	36	7,87458	0,40282	0,00160256	23,83514581	24,53260274	24,53246125	23,83404503	24,6024364	24,91298974	24,86094883	24,55012349	24,74855288	25,09099186	25,0686323	24,72612876	3,203304546	3,26429851
604	1292	561820	6256870	0	0	100	0	0	0	0	0	0	36	7,60435	0,399349	0,00278107	23,9291683	24,56794392	24,56784714	23,92846082	24,66558683	24,93827775	24,89841135	24,62546721	24,79177999	25,09120493	25,07553789	24,77605344	3,171176887	3,218411628
605	1293	561840	6256870	0	0	100	0	0	0	0	0	0	42	7,14477	0,424295	0,00198718	24,0432575	24,54771322	24,54765665	24,04288065	24,70083574	24,89934544	24,86812479	24,66943618	24,81388459	25,02107949	25,01012974	24,80289375	3,177783061	3,182206781
606	1294	561860	6256870	0	0	100	0	11	9	1	0	1	36	8,26966	0,321775	0,00130178	24,17825272	24,85910284	24,8590693	24,17813646	24,71575422	25,07375116	25,04864285	24,69024638	24,82273186	25,23816394	25,23063609	24,81511029	3,023091687	3,149709945
607	1295	561880	6256870	0	0	100	0	0	0	0	0	0	36	6,53008	0,340385	0	24,33349848	24,88819406	24,88818437	24,33356534	24,72356075	25,03458221	25,01345514	24,70208489	24,83009755	25,18478041	25,17970456	24,82494062	3,011947818	3,110407435
608	1296	561900	6256870	0	0	100	0	0	0	0	0	0	36	6,36754	0,54574	0	24,50656068	24,47261214	24,47263288	24,50674117	24,7319447	24,67097358	24,65257754	24,71367257	24,84276566	24,71452345	24,71152464	24,83979996	3,223919702	3,059431439
609	1297	561920	6256870	0	10,52454315	89,47545685	0	0	0	0	0	0	42	7,04298	0,459551	0,00307692	24,69266593	24,7936548	24,79367726	24,6929001	24,74043559	24,81733658	24,80194422	24,72498205	24,86037479	24,90835386	24,90757415	24,85958418	3,061195656	2,998827363
610	1298	561940	6256870	0	5,75162831	94,24837169	0	0	0	0	0	0	36	7,68026	0,391302	0,00455621	24,88283732	25,08130602	25,08132321	24,88305058	24,74133198	24,9257705	24,91205731	24,72741487	24,87613173	25,05927006	25,05973555	24,87655292	2,918303043	2,934774744
611	1299	561960	6256870	0	0	100	0	0	0	0	0	0	36	7,53289	0,388526	0,00134615	25,05954022	25,20658421	25,20659074	25,05964132	24,71964928	24,90052845	24,88620738	24,70513038	24,87669909	25,04847002	25,04836575	24,87655369	2,861779169	2,87512374
612	1300	561980	6256870	0	0	100	0	0	0	0	0	0	36	7,15552	0,36716	0,00319527	25,19160521	25,35457827	25,35456392	25,19151943	24,65227616	24,8691588	24,85311236	24,63598975	24,84134646	25,04914314	25,04779713	24,83995167	2,792143717	2,828171416
613	1301	562000	6256870	0	0	97,79136948	2,208630519	0	0	0	0	0	42	7,99282	0,363526	0,00692308	25,24103079	25,40612839	25,40608234	25,2406551	24,51392613	24,74710361	24,72726902	24,49383989	24,74710253	24,96026205	24,95625561	24,74304811	2,760880316	2,801471692
614	1302	562020	6256870	0	0	97,13886386	2,861136137	0	0	0	0	0	36	8,04549	0,373254	0,00147929	25,19423907	25,36111767	25,36102339	25,19342196	24,29749065	24,53700369	24,50942182	24,26966806	24,58671839	24,78689213	24,77693089	24,57671697	2,766632968	2,798821396
615	1303	562040	6256870	0	0	100	0	1	0	1	0	0	36	7,97755	0,387115	0	25,07923378	25,26367639	25,26352103	25,07786198	24,02463392	24,2749983	24,2375091	23,98691442	24,37725367	24,56635918	24,54877429	24,35963723	2,797592951	2,818745173
616	1304	562060	6256870	0	0	100	0	0	0	0	0	0	36	7,21356	0,322959	0	24,93590543	25,34649949	25,34626369	24,93385987	23,72646946	24,13199594	24,08233047	23,67640372	24,14078755	24,50516093	24,47771411	24,11327491	2,748750653	2,857876646
617	1305	562080	6256870	0	0	100	0	0	0	0	0	0	42	7,51532	0,314679	0	24,78980144	25,29550842	25,29518292	24,78696075	23,42556883	23,89225932	23,8279248	23,36079136	23,88789877	24,30984696	24,26990432	23,84788632	2,784889878	2,914052621
618	1306	562100	6256870	0	0	100	0	0	0	0	0	0	36	7,15322	0,403905	0	24,65205257	25,01312766	25,01270675	24,64829689	23,13343494	23,49053412	23,40936582	23,05200641	23,6195245	23,88628704	23,83122644	23,56444319	2,954607079	2,986198301
619	1307	562120	6256870	0	0	100	0	0	0	0	0	0	36	7,64357	0,427564	0	24,52697759	24,90313485	24,90260059	24,5221875	22,85341886	23,21200275	23,11258614	22,75378508	23,33453564	23,6006851	23,5280761	23,26191987	3,050373602	3,073176937
620	1308	562140	6256870	0	0	100	0	0	0	0	0	0	36	6,67155	0,551065	0	24,41721141	24,55639998	24,55574694	24,41126644	22,58395583	22,76361955	22,64441722	22,46481567	23,03369415	23,07610136	22,98352117	22,94117656	3,278314109	3,173332053
621	1309	562160	6256870	0	0	100	0	0	0	0	0	0	42	7,08786	0,579808	0	24,32592281	24,45536001	24,45456782	24,31869999	22,3213639	22,48027648	22,34028583	22,18151339	22,72005818	22,75241644	22,63757134	22,60529559	3,393651455	3,284653404
622	1310	562180	6256870	0	0	100	0	1	0	1	0	0	36	7,13384	0,606331	0	24,25767504	24,3741382	24,37319323	24,24904859	22,06263062	22,19615221	22,0340275	21,90073332	22,39905743	22,42184515	22,2822157	22,25953227	3,512519728	3,40489943
623	1311	562200	6256870	0	0	100	0	0	0	0	0	0	36	6,94426	0,489231	0	24,21905189	24,6676857	24,66656362	24,20889579	21,81053371	22,1606654	21,97458061	21,6244562	22,0821668	22,41298401	22,24528882	21,91452407	3,456790226	3,53081453
624	1312	562220	6256870	0	0	100	0	7	5	2	0	0	36	7,92878	0,540118	0	24,21965647	24,57373515	24,57243608	24,20785203	21,59386256	21,85845067	21,64189706	21,37750155	21,80808027	22,05709714	21,85387025	21,60495337	3,612444845	3,652814735
625	1313	562240	6256870	0	0	100	0	0	0	0	0	0	42	7,09183	0,580705	0	24,27389426	24,54639097	24,54490409	24,26034598	21,58443725	21,77893214	21,50274968	21,30868467	21,76968626	21,95263009	21,68348487	21,5007087	3,72179574	3,721227449
626	1314	562260	6256870	0	0	100	0	1	0	1	0	0	36	6,936	0,690592	0	24,40375267	24,40943433	24,40776041	24,38841551	22,08240838	22,09374603	21,68912171	21,6787665	22,297374	22,25480254	21,85006167	21,89296147	3,827125158	3,652958031
627	1315	562280	6256870	0	0	100	0	1	0	1	0	0	36	7,19963	0,786795	0	24,64148277	24,39891229	24,39705522	24,62439771	22,83627346	22,68581675	22,12364779	22,27568366	23,11881271	22,87188596	22,30173104	22,54916516	3,888956955	3,535903746
628	1316	562300	6256870	0	19,98427799	80,01572201	0	0	0	0	0	0	36	7,5425	0,67929	1,80284	25,02653963	25,02349257	25,02207441	25,0135437	23,66007065	23,69341132	23,23943724	23,20717225	24,03138582	24,02624993	23,55679047	23,56229659	3,633877124	3,440615418
629	1317	562320	6256870	0	99,95876155	0,041238453	0	1	0	1	0	0	42	6,40801	0,668846	6,55436	25,57938901	25,56075332	25,56080547	25,57986164	24,50613127	24,54222286	24,63910824	24,6027314	24,97541368	24,97738581	25,05357591	25,05154343	3,395319792	3,382903788
630	1318	562340	6256870	0	96,80250255	3,197497452	0	0	0	0	0	0	36	7,09352	0,737633	3,51527	26,12281106	25,85578794	25,85442379	26,11023595	25,30815151	25,19982718	24,73397175	24,84358361	25,72729113	25,55199457	25,06252666	25,23824998	3,650171375	3,32577856
631	1319	562360	6256870	0	81,34942384	18,65057616	0	0	0	0	0	0	36	6,43272	0,687244	3,92192	26,57639563	26,34506627	26,34336222	26,56071594	25,93277308	25,89096644	25,40404216	25,44710251	26,19760072	26,12245389	25,61556242	25,69112568	3,58030697	3,264179654
632	1320	562380	6256870	0	100	0	0	0	0	0	0	0	36	7,00871	0,631953	8,97172	26,47654621	26,34313335	26,34329982	26,4780342	26,04644178	26,12949808	26,43118143	26,34727471	26,23176975	26,32684174	26,6139204	26,51859996	3,225789035	3,252869361
633	1321	562400	6256870	0	46,55561091	53,44438909	0	0	0	0	0	0	42	7,44547	0,560897	0,839103	26,09506823	26,14543526	26,14320396	26,07463616	25,8278719	26,09728149	25,33741063	25,06952623	25,98119314	26,32259058	25,54660156	25,20573214	3,449872536	3,269235964
634	1322	562420	6256870	0	79,49314095	20,50685905	0	0	0	0	0	0	36	7,46182	0,583314	4,49544	25,7518101	25,78479985	25,78417406	25,746085	25,51102615	25,8134663	25,707263	25,40469476	25,64312702	26,03131647	25,91435628	25,52616564	3,216446211	3,290419285
635	1323	562440	6256870	0	2,063177342	97,93682266	0	0	0	0	0	0	36	7,66105	0,626218	0	25,45950896	25,44325856	25,44134805	25,44199777	25,15972015	25,46414524	24,81425785	24,51104182	25,27574961	25,66983049	25,01085747	24,61720001	3,400932471	3,315077723
636	1324	562460	6256870	0	0	100	0	0	0	0	0	0	36	7,31602	0,710769	0	25,21088209	25,05143871	25,04973743	25,19524795	24,80666271	25,04055839	24,48978932	24,25694936	24,90937932	25,21488816	24,65935778	24,3542123	3,42434483	3,341810696
637	1325	562480	6256870	0	0	100	0	0	0	0	0	0	42	7,40773	0,763141	0	24,99831928	24,77760036	24,77606228	24,98416338	24,4709953	24,6871457	24,2240141	24,00872634	24,5620385	24,84697433	24,38345208	24,09881222	3,412540978	3,36934646
638	1326	562500	6256870	0	17,00257023	82,99742977	0	1	0	1	0	0	36	6,08726	0,621834	0,00130178	24,81561166	25,01095556	25,00953484	24,80264799	24,16664772	24,69678334	24,31005875	23,78019282	24,24728987	24,94119923	24,55810154	23,86432685	3,16529661	3,397035245
639	1327	562520	6256870	0	0	100	0	4	0	4	0	0	36	5,76037	0,731026	0	24,6578414	24,64594509	24,64463637	24,64584585	23,90640176	24,30243694	23,97816602	23,58241947	23,97795358	24,50061153	24,1843189	23,66178419	3,243719411	3,42484471
640	1328	562540	6256870	0	0	100	0	0	0	0	0	0	36	6,98434	0,583669	0,0052071	24,52108756	24,93162895	24,9303972	24,50991582	23,70085066	24,39816697	24,12352897	23,4259907	23,764804	24,68067853	24,41780231	23,50191471	3,014050986	3,453049955
641	1329	562560	6256870	0	16,07026448	83,92973553	0	0	0	0	0	0	42	6,55789	0,619423	0	24,40218106	24,7771583	24,77599986	24,39167112	23,55292616	24,21746306	23,97618749	23,31138866	23,61089994	24,48792569	24,26233065	23,38527185	3,03021391	3,48174259
642	1330	562580	6256870	0	0	100	0	0	0	0	0	0	36	7,37347	0,738639	0,00366864	24,29852545	24,42640312	24,42531627	24,28860217	23,4550464	23,92879521	23,70982238	23,23600257	23,5086341	24,14258292	23,94311184	23,30916774	3,164347019	3,51055381
643	1331	562600	6256870	0	0	100	0	0	0	0	0	0	36	7,51243	0,79	0	24,20796828	24,25166141	24,25062947	24,19852457	23,39392598	23,78675029	23,58033662	23,18751466	23,44455908	23,97780824	23,79427716	23,26104435	3,223707346	3,538854557
644	1332	562620	6256870	0	0	93,419	0	0	0	0	0	0	36	6,86737	0,786509	0,0133136	24,13032938	24,22015817	24,21917442	24,12134019	23,35757907	23,75980834	23,56267026	23,16040837	23,40645988	23,9556949	23,78430698	23,23507493	3,219881103	3,565550806
645	1335	561760	6256890	0	0	82,93725	0	0	0	0	0	0	49	7,1299	0,651944	0,0363889	23,82554779	23,98721296	23,98700453	23,82368325	24,55360177	24,51580322	24,44360698	24,48163215	24,73411866	24,6170534	24,58313282	24,70025282	3,571076147	3,350039659
646	1336	561780	6256890	0	0	100	0	0	0	0	0	0	42	7,33244	0,445833	0	23,88818064	24,50580382	24,50560872	23,88656615	24,64203125	24,91380712	24,84926502	24,57729792	24,80576966	25,09384187	25,0625265	24,7744098	3,297703101	3,310090796
647	1337	561800	6256890	0	0	100	0	2	0	2	0	0	42	7,42946	0,440139	0,00416667	23,97328028	24,53953819	24,53938867	23,97206909	24,72431465	24,95525182	24,90407961	24,6729709	24,87008681	25,10998338	25,08695946	24,84702343	3,267460797	3,263988417
648	1338	561820	6256890	0	0	100	0	0	0	0	0	0	42	7,47049	0,394038	0,00288462	24,07272218	24,68230571	24,68219387	24,07186842	24,77950054	25,04974461	25,00917991	24,7386875	24,91060343	25,20528684	25,18844119	24,89370034	3,183091334	3,219047723
649	1339	561840	6256890	0	0	100	0	2	0	2	0	0	49	7,66277	0,384097	0,0234722	24,1860462	24,7449958	24,74492731	24,18557544	24,80614412	25,06325517	25,03389449	24,77652442	24,92765228	25,20771359	25,19878229	24,91866083	3,140475729	3,17679682
650	1340	561860	6256890	0	0	100	0	0	0	0	0	0	42	7,85453	0,291282	0	24,31119985	25,02129939	25,02124684	24,31091757	24,80985862	25,20772401	25,18103802	24,78272562	24,92730217	25,39047815	25,38182945	24,91854917	2,991898167	3,134792863
651	1341	561880	6256890	0	0	100	0	0	0	0	0	0	42	7,96688	0,261111	0,00548611	24,44426344	25,14954377	25,14951511	24,44419875	24,79878569	25,23363869	25,21197686	24,77661679	24,91734359	25,42783172	25,42275941	24,91215282	2,913779285	3,088542155
652	1342	561900	6256890	0	0	100	0	15	8	6	1	0	42	6,4926	0,440833	0	24,57950787	24,76276479	24,76276487	24,57956002	24,77789901	24,88596335	24,86601201	24,75785756	24,90255331	24,98787311	24,9839909	24,89865369	3,091614043	3,035347238
653	1343	561920	6256890	0	0	100	0	0	0	0	0	0	49	7,83617	0,387361	0,0158333	24,70970315	24,95320207	24,95321295	24,70987115	24,74661468	24,93769033	24,92201243	24,73072916	24,88276922	25,07228462	25,07219375	24,88263296	2,969076613	2,976061344
654	1344	561940	6256890	0	0	100	0	0	0	0	0	0	42	7,6346	0,357885	0	24,82624441	25,08050767	25,08051207	24,82635613	24,69914697	24,93403453	24,91678918	24,68164139	24,85324539	25,09427182	25,09254104	24,85145816	2,87547225	2,914715361
655	1345	561960	6256890	0	0	100	0	0	0	0	0	0	42	7,92369	0,385	0	24,91875276	25,05859993	25,05859857	24,91877949	24,62569963	24,80995844	24,79187104	24,60741932	24,80566754	24,97327575	24,97115035	24,80350361	2,854931872	2,857463835
656	1346	561980	6256890	0	0	100	0	0	0	0	0	0	42	8,08495	0,363269	0,00224359	24,97537256	25,14152382	25,14150344	24,97523246	24,51445759	24,74040057	24,72011383	24,49392963	24,7297498	24,94012264	24,93664554	24,72622497	2,781992748	2,811453762
657	1347	562000	6256890	0	0	97,85636369	2,143636306	0	0	0	0	0	49	7,66233	0,361528	0	24,98713109	25,15406171	25,15401053	24,98670893	24,35633953	24,59831487	24,57300387	24,33077904	24,61704417	24,83301535	24,82592999	24,60991259	2,749345043	2,783339259
658	1348	562020	6256890	0	0	79,32736614	20,67263386	0	0	0	0	0	42	7,73569	0,35391	0	24,95579657	25,16252185	25,16242725	24,95498769	24,15198364	24,43063518	24,39826646	24,11933556	24,46642859	24,71105796	24,69881923	24,4541408	2,728477691	2,777363114
659	1349	562040	6256890	0	0	100	0	0	0	0	0	0	42	7,91309	0,3525	0	24,89478045	25,14667046	25,14651934	24,8934664	23,91363874	24,22750838	24,18560927	23,87143835	24,28491984	24,55415353	24,53460946	24,26532656	2,736160938	2,794289476
660	1350	562060	6256890	0	0	100	0	0	0	0	0	0	42	7,8303	0,284615	0	24,81926402	25,29516923	25,29494294	24,81732403	23,65830277	24,13030244	24,07668355	23,60420768	24,08129203	24,53488346	24,50572526	24,05204795	2,679788567	2,832258349
661	1351	562080	6256890	0	11,7785196	88,2214804	0	4	0	4	0	0	49	6,27683	0,332778	0,00201389	24,7385677	25,15953884	25,15923362	24,73588904	23,3999739	23,83045737	23,7631054	23,33223308	23,86054105	24,24370709	24,20275458	23,81952883	2,785127196	2,888455079
662	1352	562100	6256890	0	17,37105133	82,62894867	0	0	0	0	0	0	42	7,1495	0,372436	0	24,65736497	25,04708655	25,04668783	24,65382078	23,14700705	23,55053137	23,46720091	23,06336186	23,62432772	23,96256009	23,90687097	23,56860123	2,892297933	2,96012005
663	1353	562120	6256890	0	0	100	0	0	0	0	0	0	42	6,58317	0,391181	0	24,57962501	24,98819749	24,98769277	24,57511467	22,90312698	23,31291003	23,21256805	22,80250412	23,37416	23,71862945	23,64624569	23,30175051	2,982159328	3,044712451
664	1354	562140	6256890	0	0	100	0	1	0	1	0	0	42	7,23943	0,507115	0	24,51048592	24,69260363	24,69198954	24,50490995	22,66962577	22,91010871	22,79128925	22,55078916	23,11367342	23,24512879	23,15375115	23,02233608	3,200721376	3,139696938
665	1355	562160	6256890	0	0	100	0	0	0	0	0	0	49	7,30898	0,547153	0	24,4563574	24,5921614	24,59142238	24,44962362	22,44804797	22,64459219	22,50603213	22,30957602	22,84993701	22,93778731	22,82497612	22,73719342	3,32900911	3,242193797
666	1356	562180	6256890	0	0	100	0	0	0	0	0	0	42	7,08223	0,617244	0	24,42477258	24,43025681	24,42938625	24,41679682	22,24420465	22,33595258	22,17532568	22,08385531	22,59598212	22,56667457	22,42908982	22,45851254	3,498158617	3,34824435
667	1357	562200	6256890	0	0	100	0	1	0	1	0	0	42	6,84378	0,493403	0	24,42468562	24,76794833	24,76692396	24,41539523	22,07652028	22,39387058	22,20697347	21,8896747	22,37855062	22,66320515	22,49523704	22,21064625	3,423199785	3,45078756
668	1358	562220	6256890	0	0	100	0	1	0	1	0	0	42	7,07088	0,506154	0	24,46727248	24,79726414	24,79609083	24,45661358	21,99554341	22,29213493	22,06761597	21,77119545	22,25855036	22,53848218	22,32795095	22,04811746	3,509376443	3,534372423
669	1359	562240	6256890	0	0	100	0	0	0	0	0	0	49	7,48162	0,435694	0	24,56705446	25,07458465	25,07325396	24,55500327	22,10745894	22,524227	22,23782191	21,82122245	22,35609028	22,81044694	22,53196025	22,07771349	3,460633014	3,568883719
670	1360	562260	6256890	0	0	100	0	0	0	0	0	0	42	6,29069	0,518269	0,00134615	24,7427962	25,03261939	25,03114582	24,72937478	22,49811677	22,76520121	22,38273811	22,11625189	22,76708488	23,04001398	22,65888169	22,38618669	3,559670276	3,533059803
671	1361	562280	6256890	0	0	100	0	2	0	0	0	0	42	6,28241	0,756111	0	25,01646536	24,68615885	24,68455986	25,00172057	23,10116716	22,94121895	22,44053064	22,60191875	23,41885774	23,14631247	22,64021788	22,9132263	3,829616385	3,45333095
672	1362	562300	6256890	0	16,81691233	83,18308767	0	0	0	0	0	0	42	7,35344	0,639231	0,950256	25,4056956	25,31303352	25,31161357	25,39265815	23,80714185	23,82974258	23,34738966	23,32594837	24,18650875	24,1562163	23,6617982	23,69248652	3,611689402	3,366858199
673	1363	562320	6256890	0	90,78557704	9,214422961	0	0	0	0	0	0	49	7,55109	0,598125	4,45389	25,89677606	25,83356529	25,83317668	25,89319734	24,54419079	24,60542788	24,52147463	24,46036548	24,96653206	24,99268446	24,89293982	24,86685955	3,379928091	3,287533672
674	1364	562340	6256890	0	11,76934479	88,23065521	0	0	0	0	0	0	42	6,89744	0,64109	1,38865	26,40284256	26,13773532	26,13598176	26,38669971	25,24742741	25,19313161	24,56546545	24,62137787	25,62227066	25,50901318	24,86271983	24,97651245	3,578332182	3,205746632
675	1365	562360	6256890	0	54,92527905	45,07472096	0	0	0	0	0	0	42	7,2243	0,573542	5,48632	26,81811684	26,62757668	26,62686229	26,81151715	25,80589093	25,83856675	25,74043726	25,70796113	26,06375592	26,07594107	25,96352386	25,95142414	3,288062273	3,129760261
676	1366	562380	6256890	0	93,84732046	6,152679539	0	1	0	1	0	0	42	7,10723	0,501923	8,44045	26,69999918	26,65288136	26,65330383	26,70385721	25,9312707	26,11541191	26,48800319	26,30270654	26,11906766	26,33566376	26,69777835	26,48084569	3,010359316	3,111209946
677	1367	562400	6256890	0	16,27139311	83,72860689	0	0	0	0	0	0	49	7,88969	0,460625	0,00340278	26,30078196	26,38554417	26,38340544	26,28120774	25,75419406	26,08205791	25,3221075	24,9956937	25,91380597	26,32119333	25,54873871	25,14186077	3,296887599	3,134489012
678	1368	562420	6256890	0	9,739942018	90,26005798	0	6	0	6	0	0	42	7,73513	0,551218	0,183718	25,93145954	25,86128486	25,85948783	25,91497301	25,47689805	25,73395409	25,09282966	24,83702212	25,61910511	25,93849163	25,28805291	24,96910102	3,332103169	3,170609771
679	1369	562440	6256890	0	0	100	0	0	0	0	0	0	42	7,34861	0,635694	0	25,61448097	25,42294841	25,42129226	25,59925134	25,16045931	25,3612359	24,77820249	24,5786038	25,28969627	25,53956336	24,95066337	24,70119922	3,377559212	3,211136913
680	1370	562460	6256890	0	0	100	0	3	0	3	0	0	42	7,55502	0,667115	0	25,34418933	25,16708012	25,16557518	25,33034935	24,83862569	25,07257941	24,56691967	24,33391044	24,95669289	25,25279519	24,74502989	24,44925566	3,349399502	3,2520134
681	1371	562480	6256890	0	0	100	0	0	0	0	0	0	49	6,98658	0,646458	0	25,11300709	25,07648461	25,07509499	25,10026329	24,53169014	24,88269896	24,44677399	24,09638695	24,6393766	25,09033512	24,6561437	24,20541827	3,2595766	3,291550395
682	1372	562500	6256890	0	6,649971907	93,35002809	0	0	0	0	0	0	42	6,79398	0,575385	0	24,91440612	25,13725953	25,13595948	24,90255588	24,25302102	24,79969974	24,42512085	23,87866057	24,35092597	25,05863104	24,68958406	23,9819993	3,112506335	3,32930521
683	1373	562520	6256890	0	0,000324205	99,9996758	0	5	0	5	0	0	42	6,87664	0,665139	0	24,74308913	24,82043443	24,81922018	24,73198429	24,01233593	24,46231444	24,13916464	23,68940247	24,10122824	24,68715308	24,37356183	23,78774293	3,175873197	3,365431186
684	1374	562540	6256890	0	0	100	0	0	0	0	0	0	42	6,75388	0,585833	0,00641026	24,59477874	24,93733442	24,9361832	24,58432584	23,81588471	24,45238086	24,1715844	23,53495985	23,89679754	24,72808562	24,46047056	23,62919344	3,03729032	3,400269279
685	1375	562560	6256890	0	31,93576595	68,06423405	0	0	0	0	0	0	49	5,88052	0,493889	0,00416667	24,46599489	25,0978678	25,096766	24,45607607	23,66489069	24,49774215	24,24769733	23,41438862	23,73906317	24,82876211	24,59531817	23,50554133	2,894625373	3,434051938
686	1376	562580	6256890	0	0	100	0	3	1	2	0	0	42	6,95514	0,742244	0	24,35387791	24,42678359	24,42574846	24,34441314	23,55499052	23,9784664	23,74890589	23,32544989	23,62374097	24,18742752	23,97823417	23,41457684	3,18977916	3,466766366
687	1377	562600	6256890	0	0	100	0	5	4	1	0	0	42	6,6403	0,789097	0	24,25605528	24,26220029	24,26121147	24,24699612	23,47821345	23,8359201	23,62058651	23,26294945	23,54281516	24,0255356	23,83370592	23,35102046	3,240349343	3,498213645
688	1378	562620	6256890	0	0	83,86418392	0	0	0	0	0	0	42	6,77067	0,745256	0	24,17583614	24,33138094	24,33042321	24,16710378	23,42824282	23,87222616	23,66559889	23,22155248	23,48988592	24,08813347	23,90748651	23,30923745	3,183172626	3,526444685
689	1381	561760	6256910	0	0	86,4095	0	2	0	2	0	0	42	6,7373	0,649936	0,00141026	23,92835565	24,06916026	24,06893116	23,92629578	24,67134844	24,61911651	24,54397859	24,59646298	24,84341884	24,71184084	24,67184678	24,80348777	3,588455513	3,353685306
690	1382	561780	6256910	0	0	100	0	4	1	3	0	0	36	7,65479	0,464142	0	24,0024834	24,54387303	24,54366913	24,00076698	24,77246419	24,99164519	24,9291148	24,70980539	24,92964059	25,15289342	25,12089325	24,89761202	3,343206862	3,316355851
691	1383	561800	6256910	0	0	100	0	0	0	0	0	0	36	7,636	0,466282	0,00185897	24,09496177	24,56203465	24,56187339	24,09361518	24,85594271	25,02114234	24,97078495	24,80549649	24,99860847	25,1552183	25,13109642	24,97446799	3,326747481	3,273636973
692	1384	561820	6256910	0	0	100	0	0	0	0	0	0	36	7,13661	0,417396	0,00195266	24,19856311	24,71240572	24,71228043	24,19755924	24,90319105	25,11426969	25,07372604	24,86247526	25,03493329	25,25328266	25,23534678	25,01695913	3,239774624	3,229254488
693	1385	561840	6256910	0	0	100	0	0	0	0	0	0	42	7,4821	0,398205	0	24,31080455	24,79388165	24,79379038	24,31010378	24,91538598	25,13108573	25,09762825	24,88173295	25,04076153	25,26613039	25,25261809	25,02720579	3,184165846	3,183792637
694	1386	561860	6256910	0	0	100	0	4	0	4	0	0	36	7,44641	0,290592	0	24,42694076	25,09562109	25,09555315	24,42650586	24,90049663	25,28358845	25,25569149	24,87217468	25,02414318	25,4661217	25,45619714	25,0141204	3,011477544	3,136394119
695	1387	561880	6256910	0	0	100	0	0	0	0	0	0	36	6,88743	0,263782	0,00179487	24,5396654	25,19450865	25,19446512	24,53945021	24,86642739	25,28096844	25,25719635	24,84217961	24,99286143	25,4742278	25,46725492	24,98577857	2,933458988	3,085165297
696	1388	561900	6256910	0	0	100	0	0	0	0	0	0	36	6,84682	0,369112	0,00272189	24,63955082	24,957748	24,95773203	24,6394938	24,81660171	25,03505629	25,01381293	24,79512915	24,95060231	25,17545544	25,17056705	24,94566384	3,014179303	3,028699194
697	1389	561920	6256910	0	0	100	0	0	0	0	0	0	42	7,43676	0,300064	0,00698718	24,71668252	25,13766125	25,13765345	24,71672925	24,74942897	25,07966836	25,06075543	24,73013702	24,89661447	25,26229389	25,25941778	24,89365291	2,869417523	2,967401971
698	1390	561940	6256910	0	0	100	0	0	0	0	0	0	36	7,49291	0,299882	0,0012426	24,76345214	25,1292909	25,12928492	24,76349999	24,66013298	24,9855557	24,96616899	24,64037463	24,82743278	25,18098566	25,17784662	24,82421141	2,807869464	2,904058512
699	1391	561960	6256910	0	0	100	0	0	0	0	0	0	36	7,7134	0,363654	0	24,77762657	24,94623959	24,9462329	24,77761256	24,54334395	24,75730751	24,73653273	24,52234461	24,73922127	24,94000847	24,93625767	24,73542525	2,827469109	2,843779363
700	1392	561980	6256910	0	0	100	0	0	0	0	0	0	36	7,85765	0,39858	0	24,76449171	24,82602672	24,82600776	24,76433528	24,39565296	24,55536736	24,53172798	24,37186599	24,62990478	24,74895668	24,74357698	24,62450077	2,818405307	2,79339736
701	1393	562000	6256910	0	0	98,68755806	1,312441941	0	0	0	0	0	42	7,96454	0,37141	0	24,73682065	24,86499759	24,86495087	24,73642847	24,21794927	24,44025236	24,41184405	24,18932445	24,50061482	24,68590816	24,67742954	24,49209841	2,746155033	2,7601579
702	1394	562020	6256910	0	0	89,71577318	10,28422682	0	0	0	0	0	36	7,9195	0,355976	0	24,71028618	24,89566941	24,8955839	24,70955464	24,01655703	24,28996961	24,2544524	23,98077497	24,35530168	24,58904019	24,57562192	24,3418379	2,709295685	2,749701477
703	1395	562040	6256910	0	0	100	0	0	0	0	0	0	36	7,28968	0,375	0	24,69390439	24,86824665	24,86811205	24,69271993	23,80138916	24,07401215	24,02890689	23,75604368	24,19760115	24,41120481	24,39067619	24,17703743	2,738903058	2,764117134
704	1396	562060	6256910	0	0	100	0	0	0	0	0	0	36	7,66683	0,291598	0	24,6839645	25,11340299	25,11319807	24,6822072	23,58200032	24,03891438	23,98222079	23,52485754	24,02776692	24,4622061	24,43225694	23,99773709	2,661583403	2,801543737
705	1397	562080	6256910	0	43,45646769	56,54353231	0	0	0	0	0	0	42	7,04545	0,377051	0	24,67003533	24,94494362	24,94466795	24,66758637	23,36509558	23,71387205	23,64333352	23,29428135	23,84375164	24,12425965	24,08238537	23,801843	2,813573433	2,857772705
706	1398	562100	6256910	0	57,04780707	42,95219293	0	0	0	0	0	0	36	6,79101	0,556746	0	24,6459751	24,53636298	24,53601171	24,64272548	23,15472486	23,22995742	23,1438609	23,06874353	23,6449658	23,56331514	23,50714461	23,588859	3,096336583	2,928298424
707	1399	562120	6256910	0	0	100	0	0	0	0	0	0	36	5,96777	0,452244	0	24,61407076	24,82141997	24,82096142	24,60992702	22,95367997	23,24858375	23,14630598	22,85127416	23,434509	23,63638475	23,56385915	23,36199198	3,030737444	3,009245892
708	1400	562140	6256910	0	0	100	0	0	0	0	0	0	36	7,19263	0,506331	0	24,58222582	24,70920643	24,70864441	24,57711149	22,76511642	22,99668419	22,87656847	22,64499822	23,21940571	23,34477198	23,25353076	23,12820613	3,169558385	3,097162458
709	1401	562160	6256910	0	0	100	0	0	0	0	0	0	42	6,35775	0,562051	0	24,56027357	24,59468688	24,59401523	24,55412866	22,59466425	22,7527297	22,61300502	22,45508016	23,01104178	23,05225446	22,93956721	22,89843321	3,313166796	3,188295849
710	1402	562180	6256910	0	0	100	0	0	0	0	0	0	36	7,77422	0,574201	0	24,5582716	24,59721343	24,59642448	24,5510531	22,45386281	22,60637332	22,44414194	22,29183463	22,82760046	22,87672233	22,73867805	22,6896529	3,401774131	3,277559637
711	1403	562200	6256910	0	0	100	0	2	0	2	0	0	36	6,07094	0,454359	0	24,5864096	24,94346631	24,94254795	24,5780946	22,36582796	22,73504099	22,54500308	22,17578248	22,69945134	23,04662601	22,87679054	22,52966609	3,319583937	3,356990189
712	1404	562220	6256910	0	0	100	0	2	0	2	0	0	36	7,90719	0,379941	0	24,65554274	25,20343718	25,20239369	24,64613456	22,37173201	22,870251	22,64202173	22,14342263	22,6756774	23,20784021	22,995055	22,46293179	3,281409755	3,414077231
713	1405	562240	6256910	0	0	100	0	1	0	1	0	0	42	8,53445	0,335577	0	24,77758597	25,42488733	25,42372554	24,76712172	22,52573975	23,09395271	22,81130657	22,24305776	22,81801742	23,45589284	23,18325454	22,54544041	3,258116386	3,433574385
714	1406	562260	6256910	0	0	100	0	1	0	1	0	0	36	6,48931	0,33142	0	24,96492006	25,5927637	25,59149539	24,95347428	22,85897352	23,4194988	23,06424771	22,5038754	23,16084806	23,80084447	23,44974615	22,80987219	3,258250037	3,408264457
715	1407	562280	6256910	0	0	100	0	0	0	0	0	0	36	5,89234	0,460128	0	25,227279	25,48520477	25,4838514	25,21494999	23,34591826	23,65736601	23,21765931	22,90689366	23,67333178	23,99990236	23,55864925	23,23234716	3,405758806	3,347866587
716	1408	562300	6256910	0	0	100	0	1	0	1	0	0	36	6,26635	0,465503	0,00118343	25,56344404	25,73227597	25,73083644	25,55030052	23,92732832	24,1936202	23,66964859	23,40430465	24,2818093	24,5578505	24,02701468	23,7513245	3,391068685	3,269130209
717	1409	562320	6256910	0	0	100	0	0	0	0	0	0	42	5,86899	0,491987	0,0104487	25,94575404	25,94792669	25,94639782	25,93174506	24,54096414	24,71328716	24,11673609	23,94566095	24,89980987	25,062706	24,4556075	24,29314946	3,401591997	3,182499423
718	1410	562340	6256910	0	0	100	0	0	0	0	0	0	36	7,15943	0,485148	0,0350296	26,30697799	26,20583871	26,20420705	26,2919982	25,11701225	25,24775842	24,60168775	24,47236506	25,43414157	25,55364025	24,89585264	24,77684232	3,367133612	3,093377842
719	1411	562360	6256910	0	43,00503871	56,99496129	0	4	0	4	0	0	36	6,80761	0,514167	3,15833	26,53105651	26,24999809	26,24938469	26,52535684	25,54880423	25,5905218	25,38020888	25,33895578	25,79301658	25,80835855	25,58904875	25,57387547	3,220340791	3,018904163
720	1412	562380	6256910	0	96,91673784	3,083262157	0	0	0	0	0	0	36	6,1199	0,541243	6,69852	26,48677114	26,10231058	26,10299364	26,49292237	25,70956346	25,71832481	26,04658827	26,03700674	25,89603365	25,87713557	26,20010313	26,2187519	3,040553175	2,991329236
721	1413	562400	6256910	0	0,780878021	99,21912198	0	0	0	0	0	0	42	8,07211	0,428013	0	26,2415247	26,19582779	26,19431084	26,22761158	25,61554855	25,89736886	25,29464287	25,01394452	25,77428119	26,11394716	25,50423451	25,16496629	3,174023478	3,015828083
722	1414	562420	6256910	0	0	100	0	0	0	0	0	0	36	7,56487	0,471479	0,0630769	25,94408817	25,901029	25,89963254	25,93127981	25,38936973	25,69801766	25,15352015	24,84581613	25,53525033	25,91306168	25,3639545	24,98648411	3,177515292	3,065276126
723	1415	562440	6256910	0	0	100	0	0	0	0	0	0	36	6,67973	0,554936	0	25,65758282	25,53042297	25,52908745	25,64530933	25,11327029	25,3811521	24,87882571	24,61183645	25,250479	25,57878445	25,07466008	24,74667211	3,235071561	3,120177457
724	1416	562460	6256910	0	0	100	0	0	0	0	0	0	36	6,66203	0,57503	0	25,39889612	25,34043082	25,33916274	25,38725984	24,82716728	25,1576223	24,70718371	24,37741273	24,95624295	25,36915141	24,9200173	24,50736281	3,209000538	3,173475799
725	1417	562480	6256910	0	0	100	0	0	0	0	0	0	42	7,35718	0,52	0	25,17044938	25,3572587	25,35604538	25,15938376	24,5519779	25,06572837	24,66541851	24,15199232	24,67261672	25,3267586	24,93097245	24,27698475	3,089822485	3,223307744
726	1418	562500	6256910	0	0	100	0	1	0	0	0	1	36	6,53554	0,478166	0,00467456	24,97035102	25,35924496	25,3580834	24,95981632	24,3001748	24,96247764	24,60892183	23,94663661	24,41216103	25,26274655	24,91708086	24,06656301	2,990638409	3,269554585
727	1419	562520	6256910	0	14,48936655	85,51063345	0	0	0	0	0	0	36	5,84695	0,530833	0,00160256	24,79557158	25,14240731	25,14129698	24,7854946	24,07970014	24,71329732	24,39944886	23,76580846	24,18318395	25,00079866	24,69838045	23,88080732	3,016357547	3,312643236
728	1420	562540	6256910	0	2,066281646	97,93371835	0	2	0	2	0	0	36	7,09628	0,554556	0,00408284	24,64298651	25,00958717	25,00852321	24,63333998	23,89498763	24,53846664	24,25839544	23,61477724	23,99050958	24,82530624	24,56008752	23,72529908	3,013045145	3,353093779
729	1421	562560	6256910	0	20,67450264	79,32549736	0	4	0	4	0	0	42	6,29916	0,44109	0	24,50971375	25,22646091	25,22542641	24,50043548	23,74686676	24,62867097	24,37458509	23,49227049	23,83527138	24,98327385	24,74708216	23,59898998	2,846157791	3,39131638
730	1422	562580	6256910	0	0	100	0	0	0	0	0	0	36	7,5925	0,619823	0	24,39320322	24,72943896	24,72845355	24,38426793	23,63271553	24,23197563	23,99710266	23,39764899	23,71502403	24,50156921	24,28793581	23,50136988	3,053953782	3,427538563
731	1423	562600	6256910	0	0	100	0	2	0	2	0	0	36	7,31231	0,620705	0	24,2912372	24,67964445	24,67869105	24,28260991	23,54750623	24,16675408	23,94579156	23,32629009	23,62479378	24,44163559	24,24470972	23,42782678	3,045507534	3,461831061
732	1424	562620	6256910	0	0	73,838	0	0	0	0	0	0	36	6,64223	0,580414	0	24,21201829	24,74263164	24,74170043	24,2036342	23,49147326	24,19475986	23,98243402	23,27876421	23,56516305	24,49454202	24,30841606	23,37896047	2,99110579	3,490433025
733	1427	561760	6256930	0	0	89,7339075	0	0	0	0	0	0	42	6,61814	0,668333	0	24,02181103	24,09366312	24,09342529	24,0196519	24,79402254	24,68884567	24,61580453	24,72129693	24,95680968	24,76128553	24,72034476	24,91594798	3,635285505	3,363994446
734	1428	561780	6256930	0	0	100	0	2	0	2	0	0	36	7,32646	0,493333	0,00134615	24,10274129	24,54551158	24,54529874	24,10091519	24,91154287	25,05503949	24,99513694	24,85160299	25,06020005	25,18965603	25,15748224	25,0280205	3,408795848	3,330528167
735	1429	561800	6256930	0	0	100	0	2	0	2	0	0	36	7,74563	0,474583	0,00201389	24,20190112	24,61858942	24,61841525	24,20042212	25,00215667	25,12642723	25,07826275	24,9539507	25,13805248	25,24510953	25,22076904	25,11370544	3,370482295	3,291100464
736	1430	561820	6256930	0	0	100	0	4	0	4	0	0	36	7,49439	0,420385	0	24,31011365	24,78307236	24,78293183	24,30895859	25,039532	25,22079293	25,18122613	24,99982909	25,16743874	25,34939731	25,33065809	25,14867061	3,277953855	3,247474483
737	1431	561840	6256930	0	0	100	0	0	0	0	0	0	42	7,1985	0,448611	0,00145833	24,42344967	24,74466201	24,74456006	24,42260563	25,03037368	25,13691879	25,10367347	24,99707297	25,15512742	25,24000215	25,22568063	25,14079679	3,27987729	3,200239175
738	1432	561860	6256930	0	0	100	0	1	0	1	0	0	36	7,22269	0,312244	0	24,53491275	25,10933275	25,10925238	24,53433749	24,99120287	25,31819793	25,28945036	24,9621047	25,1166977	25,4858512	25,4745253	25,10529216	3,068155823	3,149740658
739	1433	561880	6256930	0	0	100	0	0	0	0	0	0	36	7,89991	0,225139	0	24,63372805	25,34067127	25,34061207	24,63338398	24,93281332	25,39797389	25,37269259	24,90699481	25,0625854	25,60868175	25,59986975	25,05364933	2,911472664	3,095290218
740	1434	561900	6256930	0	0	100	0	0	0	0	0	0	36	6,94589	0,353654	0,015641	24,70568353	25,01750085	25,01747874	24,70556842	24,85691585	25,08593177	25,06502227	24,83576271	24,99512231	25,23242111	25,22777518	24,99042312	3,017383325	3,035782396
741	1435	561920	6256930	0	0	100	0	0	0	0	0	0	42	6,90795	0,315417	0,00430556	24,73598396	25,07580581	25,07579184	24,7359513	24,75911656	25,04664322	25,02561613	24,73777071	24,91129468	25,22014878	25,21525301	24,90632868	2,907574572	2,970879767
742	1436	561940	6256930	0	0	100	0	0	0	0	0	0	36	7,37069	0,297692	0	24,71547519	25,04786535	25,04785548	24,715478	24,63353771	24,94820617	24,92689704	24,61187554	24,80698482	25,14489812	25,14005397	24,80206343	2,816851956	2,902185222
743	1437	561960	6256930	0	0	100	0	1	0	1	0	0	36	7,86674	0,373611	0	24,64820113	24,75955089	24,75954501	24,64817855	24,47739288	24,66123654	24,63868198	24,45465696	24,68121807	24,84115988	24,83605457	24,67607841	2,841419975	2,834102608
744	1438	561980	6256930	0	0	100	0	0	0	0	0	0	36	8,42015	0,412436	0	24,55594037	24,55651143	24,55649766	24,55581435	24,29385141	24,41844444	24,39308308	24,26839197	24,53887906	24,61062831	24,60418679	24,5324254	2,824837362	2,773963499
745	1439	562000	6256930	0	0	100	0	0	0	0	0	0	42	7,18349	0,424375	0	24,47599722	24,4499451	24,44991173	24,47568412	24,09252684	24,21270587	24,1825888	24,0623291	24,39070525	24,44196399	24,43280866	24,38154482	2,789625121	2,731073386
746	1440	562020	6256930	0	0	100	0	0	0	0	0	0	36	7,58113	0,391859	0	24,44665264	24,52008518	24,52001803	24,44605794	23,88702189	24,08936581	24,05217167	23,84965862	24,24870898	24,38849221	24,37483406	24,23502803	2,722951202	2,71410182
747	1441	562040	6256930	0	0	100	0	0	0	0	0	0	36	7,04676	0,473194	0	24,47923539	24,38479332	24,38468855	24,47824885	23,68883185	23,78293168	23,73580128	23,6416963	24,11659408	24,0967999	24,07631166	24,0961267	2,827855633	2,726811009
748	1442	562060	6256930	0	0	100	0	0	0	0	0	0	36	7,2672	0,395	0	24,54494328	24,68868972	24,68852135	24,54344073	23,50227473	23,77313305	23,71409567	23,44303373	23,98502338	24,1765737	24,14677095	23,95519811	2,758098615	2,765790159
749	1443	562080	6256930	0	0,317372475	99,68262752	0	0	0	0	0	0	42	7,5706	0,481458	0	24,60271813	24,58524594	24,58501256	24,6005747	23,32637578	23,4884648	23,41536251	23,25324472	23,84124489	23,87922381	23,83741637	23,7994612	2,913317769	2,823634996
750	1444	562100	6256930	0	8,331554971	91,66844503	0	0	0	0	0	0	36	6,78608	0,578846	0	24,63296625	24,43038197	24,4300726	24,63007454	23,15985479	23,19264853	23,10414543	23,07152751	23,68097592	23,54523918	23,48902973	23,62484321	3,093629756	2,893512281
751	1445	562120	6256930	0	0	100	0	0	0	0	0	0	36	6,27605	0,458472	0	24,63987479	24,78910314	24,78869264	24,63615514	23,0037048	23,28358372	23,17906928	22,89908719	23,50954701	23,69396559	23,62130183	23,43689612	3,007124935	2,970539343
752	1446	562140	6256930	0	0	100	0	2	0	2	0	0	36	8,12291	0,459487	0	24,63723969	24,83234886	24,83184094	24,63264013	22,86185181	23,17035499	23,04831629	22,73971623	23,33771558	23,56477473	23,47339025	23,24634846	3,076218226	3,050886146
753	1447	562160	6256930	0	0	100	0	0	0	0	0	0	42	6,17007	0,468819	0	24,63915396	24,85059827	24,84999081	24,63364691	22,74192128	23,05694729	22,91555342	22,60046981	23,17980893	23,42517161	23,31238588	23,067053	3,15610798	3,13059083
754	1448	562180	6256930	0	0	100	0	0	0	0	0	0	36	7,53515	0,408333	0	24,65762417	25,04646789	25,04575548	24,6512052	22,65689852	23,09216925	22,92859229	22,49316365	23,05492711	23,46888701	23,33096119	22,91701041	3,145479132	3,204608021
755	1449	562200	6256930	0	0	100	0	9	6	3	0	0	36	6,28175	0,309861	0	24,7029434	25,34922809	25,34841058	24,69563361	22,62720853	23,24047865	23,04986807	22,43627724	22,98919527	23,64813922	23,47943293	22,82046353	3,080020572	3,266093209
756	1450	562220	6256930	0	0	100	0	2	0	2	0	0	36	6,87595	0,276923	0,00839744	24,78437548	25,50989846	25,50898989	24,77625355	22,68072546	23,34877695	23,12467669	22,45631641	23,01567477	23,76010883	23,55364913	22,80919879	3,083863455	3,306454694
757	1451	562240	6256930	0	0	100	0	3	0	3	0	0	42	6,85046	0,300417	0	24,91020929	25,55692727	25,55593653	24,90131234	22,84561306	23,46108887	23,19128228	22,57567807	23,16621961	23,85590558	23,59908438	22,90943484	3,141637276	3,317508494
758	1452	562260	6256930	0	0	100	0	0	0	0	0	0	36	7,27699	0,238718	0	25,08656657	25,84408462	25,84302345	25,07705527	23,13460384	23,83704335	23,5139386	22,81138994	23,45374077	24,26757153	23,95243395	23,13865568	3,07244077	3,295879765
759	1453	562280	6256930	0	0	100	0	0	0	0	0	0	36	7,66319	0,286667	0	25,31417828	25,88732533	25,88622234	25,30423205	23,53363128	24,12041352	23,73970727	23,15310688	23,85897823	24,53288121	24,15548892	23,48172093	3,124147739	3,245434768
760	1454	562300	6256930	0	0	100	0	0	0	0	0	0	36	6,87874	0,330833	0	25,5824467	25,9535256	25,95240597	25,57229132	24,00717168	24,47212442	24,03817611	23,57369344	24,33557473	24,86088859	24,42632322	23,90122492	3,159279864	3,173996223
761	1455	562320	6256930	0	18,17437326	81,82562674	0	0	0	0	0	0	42	6,79383	0,238333	0	25,86181424	26,33955181	26,33843987	25,85175927	24,50931094	25,07781842	24,60549054	24,03741423	24,82345549	25,49263688	25,01689299	24,34792502	3,01372282	3,088559971
762	1456	562340	6256930	0	9,709662335	90,29033767	0	0	0	0	0	0	36	6,15901	0,249167	0,00128205	26,09926517	26,40119663	26,40016096	26,08985966	24,98611524	25,4666935	24,98176748	24,50176476	25,25924225	25,8255846	25,33642789	24,77033417	2,987520754	2,995416068
763	1457	562360	6256930	0	40,37688149	59,62311851	0	3	0	1	0	1	36	6,52873	0,297708	0,619306	26,22585637	26,25212482	26,25147459	26,21990542	25,36896648	25,69790134	25,32381423	24,99537722	25,58147379	25,9633564	25,58622549	25,2045477	2,967140028	2,907456817
764	1458	562380	6256930	0	64,78044074	35,21955926	0	0	0	0	0	0	36	5,97074	0,338974	1,39897	26,20184759	26,06793196	26,06767241	26,1994317	25,54491375	25,79666302	25,56200516	25,31050965	25,7088358	25,99987253	25,76400527	25,47308412	2,93509378	2,869882632
765	1459	562400	6256930	0	16,10594585	83,89405415	0	0	0	0	0	0	42	5,72502	0,3675	0,00361111	26,05803414	25,97466905	25,97382113	26,05024093	25,46280698	25,76530579	25,32267499	25,02087701	25,6128164	25,97300239	25,52961334	25,16968946	3,015153013	2,914269145
766	1460	562420	6256930	0	0	100	0	0	0	0	0	0	36	6,90187	0,388397	0,0099359	25,84606979	25,87316067	25,87221047	25,83737038	25,26537645	25,6549696	25,2172828	24,82826605	25,41155923	25,88706098	25,45009265	24,9748203	3,016457085	2,981308796
767	1461	562440	6256930	0	0	100	0	0	0	0	0	0	36	7,2115	0,408819	0	25,61350648	25,74425379	25,7432464	25,6043121	25,02656098	25,49667126	25,07623919	24,60655903	25,16912431	25,75204671	25,33430302	24,75156914	3,010853833	3,048146355
768	1462	562460	6256930	0	0	100	0	1	0	1	0	0	36	6,77329	0,362692	0,00589744	25,38655973	25,77052113	25,76949122	25,37723	24,77753475	25,43195035	25,04009391	24,38580048	24,91501835	25,74044854	25,35358182	24,52825772	2,916475161	3,110437498
769	1463	562480	6256930	0	0	100	0	0	0	0	0	0	42	6,6887	0,330208	0,00152778	25,1762692	25,76433099	25,76329618	25,16695193	24,53574502	25,3373741	24,97641168	24,17463889	24,66671928	25,68708845	25,33375268	24,31341648	2,838355051	3,167549825
770	1464	562500	6256930	0	0	100	0	0	0	0	0	0	36	6,66753	0,379423	0,00339744	24,98621069	25,56205619	25,5610363	24,97702662	24,3119982	25,10508908	24,77601324	23,9827111	24,43551461	25,44939034	25,13091397	24,11704537	2,863865829	3,219869356
771	1465	562520	6256930	0	0	100	0	0	0	0	0	0	36	5,49329	0,474236	0,0147917	24,81661249	25,25462798	25,25363602	24,8076457	24,1130674	24,80553331	24,50744435	23,81482051	24,22873714	25,11703187	24,83267849	23,9443942	2,949739751	3,268043642
772	1466	562540	6256930	0	1,06757587	98,93242413	0	9	0	9	0	0	36	6,03908	0,537949	0	24,66628789	25,03195793	25,03098567	24,65748134	23,94264733	24,57719225	24,30261275	23,66792662	24,05058086	24,86871019	24,61092119	23,79279824	3,002987448	3,312708798
773	1467	562560	6256930	0	13,19431656	86,80568344	0	1	0	1	0	0	42	5,47628	0,433125	0,00180556	24,5335231	25,23354227	25,23258393	24,52493795	23,80168057	24,66221571	24,40944416	23,54842281	23,9023711	25,01810031	24,78480263	23,66898917	2,849856591	3,35437875
774	1468	562580	6256930	0	0	100	0	3	0	3	0	0	36	6,52507	0,547821	0	24,41648326	24,89902008	24,89809114	24,40810648	23,68870532	24,38204176	24,14546557	23,45181851	23,78289688	24,68684697	24,4726516	23,56865304	2,97856859	3,393412604
775	1469	562600	6256930	0	0	96,81020972	0	2	0	2	0	0	36	6,25359	0,465278	0	24,31327187	25,05837315	25,05745851	24,30509977	23,6002939	24,46332684	24,23947964	23,375886	23,68880821	24,81719888	24,61810491	23,48960008	2,865131311	3,430188585
776	1470	562620	6256930	0	0	47,4162435	0	0	0	0	0	0	36	6,69104	0,366987	0	24,23764551	25,27012391	25,2692128	24,22958639	23,5396253	24,59268911	24,37689041	23,32300115	23,6231264	25,00161229	24,81216338	23,43349575	2,735797355	3,461096327
777	1473	561760	6256950	0	0	92,568	0	1	0	1	0	0	42	7,52807	0,586667	0,00153846	24,09854958	24,3553898	24,35513464	24,09628352	24,90392331	24,92353691	24,85254325	24,8330793	25,05771352	25,02855135	24,9868349	25,01603685	3,557778538	3,379240799
778	1474	561780	6256950	0	0	100	0	0	0	0	0	0	36	7,78375	0,493491	0,00289941	24,18902765	24,61007631	24,6098513	24,18708401	25,05754104	25,17290465	25,11618601	25,00081347	25,19532054	25,29364454	25,26164686	25,16332443	3,441826759	3,350266222
779	1475	561800	6256950	0	0	100	0	0	0	0	0	0	36	7,45361	0,462308	0,00551282	24,29474351	24,71725518	24,71706717	24,29313929	25,16624286	25,27902304	25,23473946	25,12192305	25,29109422	25,38854309	25,36512151	25,26766767	3,393595579	3,314842245
780	1476	561820	6256950	0	0	100	0	0	0	0	0	0	36	7,27357	0,391716	0,0012426	24,40895805	24,92451486	24,92435779	24,4076635	25,18701541	25,3890679	25,35192735	25,14970597	25,3068478	25,51979823	25,50113409	25,28814726	3,281031153	3,271954071
781	1477	561840	6256950	0	0	100	0	3	0	3	0	0	42	7,27456	0,423782	0	24,52719198	24,87706943	24,87695063	24,52620162	25,1447385	25,27243236	25,23947476	25,11169754	25,26536637	25,38010809	25,3645534	25,24979639	3,285492794	3,223413931
782	1478	561860	6256950	0	0	100	0	0	0	0	0	0	36	7,66367	0,320059	0	24,64117359	25,15844281	25,15835002	24,6404685	25,07691144	25,3725617	25,34301976	25,04706126	25,200871	25,53081306	25,51782114	25,18781014	3,112609723	3,171383422
783	1479	561880	6256950	0	0	100	0	0	0	0	0	0	36	7,48478	0,22	0	24,73710974	25,41360305	25,413533	24,73665764	24,99713675	25,45486078	25,42827357	24,97002513	25,1263074	25,66370956	25,65300251	25,11547987	2,93846863	3,115665402
784	1480	561900	6256950	0	0	100	0	0	0	0	0	0	36	7,31613	0,335207	0	24,79457533	25,10441192	25,10437587	24,79433196	24,90250267	25,14661393	25,12208607	24,87772063	25,03996333	25,29774987	25,28897649	25,03113502	3,026994626	3,054556939
785	1481	561920	6256950	0	0	100	0	0	0	0	0	0	42	7,7521	0,299744	0,00294872	24,78925405	25,11861526	25,11859605	24,78917043	24,78232514	25,07915577	25,05672307	24,75956516	24,93337216	25,25539474	25,248639	24,92654449	2,916130054	2,986155662
786	1482	561940	6256950	0	0	100	0	0	0	0	0	0	36	7,25772	0,311065	0,00828402	24,70395218	24,9567684	24,95676217	24,70396598	24,62602797	24,89938463	24,8781572	24,60450054	24,79841478	25,08411968	25,07902876	24,79325933	2,852832677	2,910196613
787	1483	561960	6256950	0	0	100	0	0	0	0	0	0	36	7,7083	0,379231	0	24,54462285	24,60184313	24,60184081	24,54461768	24,43126474	24,58851284	24,56501526	24,4076224	24,63477762	24,76180274	24,75552574	24,62847508	2,853908907	2,830175601
788	1484	561980	6256950	0	0	100	0	0	0	0	0	0	36	7,74542	0,460473	0	24,34911688	24,1975048	24,19750203	24,34904899	24,20728453	24,2321375	24,20604835	24,18122764	24,45377264	24,3982314	24,39104658	24,44660678	2,87223077	2,754337096
789	1485	562000	6256950	0	0	100	0	0	0	0	0	0	42	7,68422	0,452051	0	24,18703073	24,06372492	24,06370689	24,18683097	23,97357604	24,02996149	23,99958656	23,94320329	24,27822554	24,24887134	24,23964723	24,26901572	2,793000213	2,695500251
790	1486	562020	6256950	0	0	100	0	0	0	0	0	0	36	7,87851	0,390414	0	24,14348129	24,19297212	24,19292568	24,14306967	23,75600862	23,9465404	23,9092984	23,71861283	24,13672774	24,26198757	24,24899518	24,12371552	2,678088096	2,668823276
791	1487	562040	6256950	0	0	100	0	0	0	0	0	0	36	7,06639	0,470321	0	24,2488643	24,13291853	24,13284249	24,248135	23,57284827	23,6608881	23,61323827	23,52520239	24,03923679	24,00950891	23,99017467	24,01992488	2,780615746	2,682152184
792	1488	562060	6256950	0	0	100	0	0	0	0	0	0	36	8,30041	0,429941	0	24,4217772	24,44882168	24,44869161	24,42059294	23,4210237	23,62411203	23,56365334	23,36045224	23,95742693	24,05678923	24,02816602	23,92880238	2,764213137	2,727315249
793	1489	562080	6256950	0	0	100	0	1	0	1	0	0	42	8,07231	0,51609	0	24,55973251	24,42518938	24,42499876	24,55794805	23,28756648	23,38607879	23,3108754	23,21242143	23,85702455	23,80836416	23,76735973	23,81606401	2,924308858	2,789731951
794	1490	562100	6256950	0	0	100	0	0	0	0	0	0	36	7,27738	0,543609	0,00118343	24,63396866	24,48604508	24,48577755	24,6314757	23,16471209	23,25828791	23,16766741	23,07419429	23,73139179	23,67187105	23,61617328	23,67575207	3,018838548	2,859876238
795	1491	562120	6256950	0	0	100	0	0	0	0	0	0	36	7,00038	0,406731	0	24,6652824	24,90811478	24,9077502	24,66200977	23,05183925	23,42233791	23,31554448	22,94483146	23,59275971	23,89378758	23,82114496	23,52010198	2,910594861	2,93307002
796	1492	562140	6256950	0	0	100	0	0	0	0	0	0	36	8,10414	0,412249	0	24,67948563	24,95406619	24,95361328	24,67541256	22,9532732	23,34470307	23,2206138	22,82898522	23,45675652	23,79125271	23,69988014	23,36537554	2,981799257	3,006099005
797	1493	562160	6256950	0	0	100	0	3	0	3	0	0	42	7,41312	0,354231	0	24,69508268	25,14853182	25,14798658	24,69021374	22,87717763	23,39260189	23,24984724	22,73411045	23,33901975	23,84363915	23,73133039	23,22667823	2,971534149	3,075529343
798	1494	562180	6256950	0	0	100	0	1	0	1	0	0	36	7,79473	0,284615	0	24,72467321	25,3732273	25,37259251	24,71903849	22,83558402	23,48673623	23,32293558	22,67134778	23,25672671	23,94871749	23,81244896	23,1203993	2,942215036	3,137094033
799	1495	562200	6256950	0	0	91,1318157	8,868184298	2	0	2	0	0	36	7,46058	0,141731	0	24,77741275	25,7877075	25,78698434	24,77106977	22,84439399	23,75051104	23,56223759	22,65541666	23,22971568	24,26454504	24,10022646	23,06527804	2,813096181	3,185557699
800	1496	562220	6256950	0	0	76,80370943	23,19629057	0	0	0	0	0	36	7,65555	0,092071	0,0012426	24,86026191	25,98511269	25,98431904	24,85330509	22,92165847	23,91073088	23,69321497	22,70340382	23,27897219	24,43389528	24,23648641	23,08144147	2,7894904	3,215209901
801	1497	562240	6256950	0	0	83,89018707	16,10981293	0	0	0	0	0	42	7,34822	0,108013	0,00551282	24,97802803	26,03637998	26,03553678	24,97059845	23,08257125	24,0305326	23,77900238	22,8304391	23,42106569	24,5346787	24,29925208	23,18555701	2,833586363	3,221280757
802	1498	562260	6256950	0	0	100	0	0	0	0	0	0	36	6,85864	0,170592	0	25,13222503	25,98753225	25,98666021	25,12447424	23,3321736	24,14739178	23,85683201	23,04127914	23,65986974	24,61242065	24,33400882	23,38144826	2,92091901	3,201826333
803	1499	562280	6256950	0	0	100	0	0	0	0	0	0	36	7,16824	0,247051	0	25,31867332	25,91279099	25,91192084	25,3108665	23,66059015	24,30754715	23,97941965	23,33243739	23,98107181	24,72564687	24,40604658	23,66154414	3,010493698	3,158538798
804	1500	562300	6256950	0	0	100	0	0	0	0	0	0	36	6,95337	0,257515	0	25,52410157	25,99376576	25,99293052	25,51657981	24,04436746	24,62590015	24,26764569	23,68624629	24,35385102	25,02333024	24,67058601	24,00122346	3,004112438	3,095547797
805	1501	562320	6256950	0	0	100	0	0	0	0	0	0	42	8,01	0,107949	0	25,72314602	26,43549125	26,43473394	25,71640644	24,45131836	25,23382815	24,86147331	24,07887254	24,73780654	25,67770128	25,30868342	24,36885328	2,784638986	3,017539411
806	1502	562340	6256950	0	0	100	0	0	0	0	0	0	36	9,06523	0,0840828	0	25,87890707	26,49401135	26,49342514	25,87370803	24,8449182	25,59567583	25,23392284	24,48308904	25,09128932	26,00124154	25,64222399	24,7323357	2,709878224	2,929160165
807	1503	562360	6256950	0	0	100	0	0	0	0	0	0	36	6,82863	0,134231	0	25,95203409	26,26377915	26,26348282	25,94940623	25,18734886	25,76766274	25,4485139	24,86823853	25,3782208	26,07992828	25,76430623	25,06267852	2,713793509	2,836783717
808	1504	562380	6256950	0	3,001134043	96,99886596	0	2	0	2	0	0	36	7,42533	0,164734	0	25,93236287	26,08719507	26,08707694	25,93132389	25,36912579	25,87233153	25,58655116	25,08340108	25,5158493	26,12762658	25,84648263	25,23477958	2,703218831	2,791223584
809	1505	562400	6256950	0	36,13099818	63,86900182	0	0	0	0	0	0	42	7,05477	0,221538	0	25,84599595	26,0326955	26,0323158	25,842569	25,27627923	25,80271807	25,47836157	24,9520435	25,42298798	26,06681928	25,74756081	25,10382601	2,770247681	2,854744432
810	1506	562420	6256950	0	0	100	0	1	0	1	0	0	36	6,34698	0,245621	0	25,69721691	26,00944526	26,00884836	25,69183496	25,10666979	25,72034033	25,37320468	24,75959862	25,25558521	26,01464372	25,67341474	24,91444236	2,790672287	2,92936548
811	1507	562440	6256950	0	0	100	0	1	0	0	0	1	36	7,32199	0,232821	0	25,51609356	26,0260034	26,02526747	25,50949308	24,90679987	25,65932009	25,30912922	24,55650206	25,05503737	25,99725714	25,65424945	24,71207328	2,755703377	3,000214109
812	1508	562460	6256950	0	0	100	0	0	0	0	0	0	36	6,95232	0,231302	0,00301775	25,32630441	25,98702757	25,98620948	25,31899337	24,69636232	25,5542144	25,2140485	24,35592902	24,84133649	25,92411195	25,59288557	24,51011074	2,728902255	3,065853747
813	1509	562480	6256950	0	0	100	0	0	0	0	0	0	42	7,39041	0,212372	0,00153846	25,14150839	25,97885817	25,97799045	25,13379216	24,4890327	25,46925547	25,14561917	24,16493056	24,62875522	25,87470481	25,56208415	24,31608142	2,677705425	3,126187542
814	1510	562500	6256950	0	0	100	0	0	0	0	0	0	36	6,45661	0,235503	0	24,96851605	25,86310049	25,86220894	24,96059747	24,29418089	25,31058319	25,00652323	23,98956022	24,42732171	25,72513807	25,43447978	24,13658058	2,679148733	3,181604627
815	1511	562520	6256950	0	0	100	0	3	0	3	0	0	36	5,33622	0,426987	0,00192308	24,81015637	25,33201903	25,33113204	24,80217511	24,11792446	24,86437914	24,58042412	23,83370709	24,24377503	25,19710602	24,9293599	23,9760107	2,893648098	3,232658656
816	1512	562540	6256950	0	0	100	0	0	0	0	0	0	36	6,03039	0,404379	0	24,6671035	25,33372176	25,33283103	24,65912847	23,96376254	24,80358037	24,53825733	23,69801091	24,08214366	25,16163658	24,91499785	23,83543987	2,842922684	3,279905996
817	1513	562560	6256950	0	0,071750657	82,92371634	0	0	0	0	0	0	42	5,91804	0,322244	0,0254487	24,54735598	25,49054047	25,48965536	24,53951004	23,84087589	24,86578698	24,6196902	23,59406461	23,95238646	25,27649671	25,05123959	23,72698879	2,721333559	3,321206882
818	1514	562580	6256950	0	0	14,71824642	0	0	0	0	0	0	36	6,80841	0,320533	0,0236686	24,42424187	25,45351238	25,45261027	24,41626439	23,71330823	24,78810799	24,55556391	23,47995195	23,81373141	25,2093665	24,99960321	23,60379823	2,699798362	3,37565663
819	1515	562600	6256950	0	0	2,97524266	0	0	0	0	0	0	36	6,6208	0,310064	0	24,35286591	25,45034357	25,44944031	24,34489702	23,64956005	24,76259951	24,53486245	23,42094965	23,74555616	25,19408174	24,99066857	23,54195544	2,680241665	3,402392249
820	1519	561760	6256970	0	0	96,00668226	0	11	4	7	0	0	49	7,26104	0,587153	0	24,16222193	24,40650678	24,40623761	24,15982396	24,98420177	24,99303193	24,92190575	24,91323947	25,13053783	25,09178143	25,04782607	25,0866263	3,580769715	3,396202244
821	1520	561780	6256970	0	0	100	0	0	0	0	0	0	42	7,46882	0,495513	0,00903846	24,26067662	24,66123003	24,66099359	24,2586224	25,19226481	25,27856558	25,22528	25,13899931	25,31828817	25,38478891	25,35337663	25,28688463	3,476379106	3,372538145
822	1521	561800	6256970	0	0	100	0	0	0	0	0	0	42	7,45159	0,419931	0	24,37264681	24,88175605	24,88154813	24,37088442	25,34752356	25,49584237	25,45528736	25,30687733	25,45686761	25,60749503	25,58430011	25,43365479	3,382731823	3,343249706
823	1522	561820	6256970	0	0	100	0	0	0	0	0	0	42	6,76131	0,345833	0,00134615	24,49404823	25,10132746	25,10115179	24,49260892	25,32805139	25,58214617	25,54725396	25,29291768	25,43748094	25,72301342	25,70409758	25,41851148	3,262826736	3,299744923
824	1523	561840	6256970	0	0	100	0	5	0	5	0	0	49	7,30354	0,366806	0	24,62102739	25,08530583	25,08516817	24,61989627	25,23592188	25,44722681	25,41391967	25,20242447	25,35163275	25,57772068	25,56039768	25,33426914	3,249329523	3,24962876
825	1524	561860	6256970	0	0	100	0	0	0	0	0	0	42	7,03446	0,300513	0	24,74583406	25,27855205	25,27844507	24,74500319	25,14206846	25,46048526	25,42929767	25,11054734	25,26329835	25,6248677	25,60942613	25,24778218	3,123003146	3,197774128
826	1525	561880	6256970	0	0	100	0	0	0	0	0	0	42	7,01429	0,242778	0	24,85375536	25,43288027	25,43280236	24,85320403	25,05142791	25,45725683	25,42870363	25,02242203	25,17761962	25,6499501	25,63670258	25,16426921	3,003981484	3,143454784
827	1526	561900	6256970	0	0	100	0	0	0	0	0	0	42	6,87798	0,347115	0,00192308	24,91828407	25,14882385	25,148784	24,91798358	24,95239663	25,16004814	25,1342271	24,9263716	25,08512892	25,29844309	25,28770659	25,07434969	3,081260737	3,083786969
828	1527	561920	6256970	0	0	100	0	0	0	0	0	0	49	7,23378	0,319097	0	24,89856463	25,1243889	25,12436907	24,89844621	24,82385899	25,06763523	25,04371458	24,7996831	24,9682251	25,22503879	25,21600682	24,95913863	2,979407015	3,014242479
829	1528	561940	6256970	0	0	100	0	0	0	0	0	0	42	6,65876	0,390321	0	24,75571547	24,75861752	24,75861655	24,75570737	24,64424672	24,75911954	24,73578006	24,62081671	24,80915285	24,89354474	24,88565369	24,80124776	2,983438493	2,931022352
830	1529	561960	6256970	0	0	100	0	0	0	0	0	0	42	7,01327	0,398889	0	24,49124443	24,45470968	24,45471334	24,49126774	24,40970482	24,51451561	24,49035182	24,3854655	24,60586181	24,66924241	24,66162887	24,59823905	2,892068459	2,836102026
831	1530	561980	6256970	0	0	100	0	0	0	0	0	0	42	7,3442	0,486859	0	24,15816637	23,90602069	23,90602777	24,15816049	24,13747049	24,09926621	24,0729148	24,11123325	24,37624552	24,24410923	24,23604932	24,36822364	2,894315665	2,738653556
832	1531	562000	6256970	0	0	100	0	0	0	0	0	0	49	7,11233	0,475694	0	23,8556042	23,64479647	23,64479404	23,8555228	23,85675353	23,85335847	23,82369255	23,82716509	24,15455483	24,0540238	24,0448551	24,14541745	2,78363978	2,654541836
833	1532	562020	6256970	0	0	100	0	3	0	3	0	0	42	8,48418	0,395641	0	23,76305013	23,77226838	23,77224515	23,76283985	23,61436811	23,77666336	23,74080495	23,5783889	24,00268751	24,09621156	24,08443875	23,99090153	2,627223464	2,611587172
834	1533	562040	6256970	0	0	100	0	0	0	0	0	0	42	7,18336	0,457153	0,00229167	24,0057281	23,89395834	23,89391557	24,00530477	23,45118814	23,54889631	23,50205315	23,40433448	23,96339759	23,94410715	23,92712019	23,94642861	2,712510756	2,632063775
835	1534	562060	6256970	0	0	100	0	0	0	0	0	0	42	8,2888	0,411026	0	24,35690402	24,40171728	24,40162707	24,35608995	23,34331623	23,57415508	23,51263131	23,28164655	23,95648146	24,0835711	24,05701635	23,9299171	2,704180472	2,69254601
836	1535	562080	6256970	0	0	100	0	0	0	0	0	0	49	7,5449	0,502778	0	24,57220738	24,44368834	24,44353982	24,57081034	23,25464067	23,37688227	23,29954697	23,17733839	23,89741937	23,87157291	23,83182805	23,85771194	2,879672052	2,762374725
837	1536	562100	6256970	0	0	100	0	0	0	0	0	0	42	7,17147	0,568077	0	24,65992512	24,42684569	24,42662343	24,65782311	23,17292473	23,22744289	23,13399065	23,07963251	23,79384991	23,67908638	23,62355949	23,73839418	3,023355698	2,832403356
838	1537	562120	6256970	0	0	100	0	0	0	0	0	0	42	6,51225	0,410208	0	24,69257529	24,90254193	24,90222516	24,68973152	23,09840932	23,46811552	23,35875589	22,98884268	23,67705631	23,97513734	23,90244162	23,60434623	2,886760566	2,901227185
839	1538	562140	6256970	0	0	100	0	0	0	0	0	0	42	7,60045	0,405641	0	24,70943752	24,97470895	24,97431048	24,70586058	23,03639003	23,4452837	23,319121	22,91001123	23,56713747	23,9237293	23,83250358	23,47589793	2,941204983	2,967165346
840	1539	562160	6256970	0	0	100	0	0	0	0	0	0	49	6,94505	0,336458	0,00340278	24,72915783	25,19837663	25,19789694	24,72489397	22,99498359	23,54757153	23,404239	22,85129206	23,47847826	24,03090991	23,9201407	23,36766361	2,911201905	3,027639135
841	1540	562180	6256970	0	0	100	0	0	0	0	0	0	42	6,59777	0,277756	0,00326923	24,76213887	25,3963322	25,39577767	24,75723554	22,98449507	23,65377003	23,49112427	22,82138752	23,42463032	24,13910455	24,00622136	23,2916802	2,889193244	3,079341963
842	1541	562200	6256970	0	0	48,67764961	51,32235039	0	0	0	0	0	42	7,15094	0,0885417	0,00173611	24,81509814	25,92231318	25,9216831	24,80963524	23,01674027	24,02200174	23,83792619	22,83182271	23,41946891	24,58057377	24,42287165	23,26161223	2,695613144	3,118470727
843	1542	562220	6256970	0	0	0	100	0	0	0	0	0	42	9,53951	-0,0161538	0	24,89241665	26,24726195	26,24657578	24,88650934	23,1033401	24,28783922	24,07958913	22,89407656	23,47580603	24,88045539	24,69507311	23,29023254	2,597858445	3,141239813
844	1543	562240	6256970	0	0	69,86049374	30,13950626	0	0	0	0	0	49	7,20922	0,0277778	0	24,9960921	26,21294832	26,21223542	24,98990109	23,25261058	24,34726962	24,11268639	23,01719457	23,60197655	24,90115472	24,68607632	23,38675558	2,674322906	3,144744139
845	1544	562260	6256970	0	0	100	0	1	0	1	0	0	42	6,79579	0,16	0	25,12483787	25,96561383	25,96490384	25,11856789	23,46588888	24,30667826	24,04522805	23,20399929	23,79769504	24,77827228	24,53320804	23,55258822	2,848364375	3,127870427
846	1545	562280	6256970	0	0	100	0	0	0	0	0	0	42	7,62172	0,138333	0	25,27259361	26,0966152	26,09592633	25,26651244	23,7352023	24,58094098	24,29595295	23,44982652	24,05153141	25,04820631	24,77657389	23,77987343	2,816092812	3,091693398
847	1546	562300	6256970	0	6,917091818	93,08290818	0	0	0	0	0	0	42	7,13807	0,151218	0	25,42695879	26,12665377	26,12602741	25,42141559	24,04351307	24,823396	24,52246622	23,7423197	24,3416729	25,26253597	24,97262638	24,0517703	2,814839982	3,039140593
848	1547	562320	6256970	0	19,46708106	80,29501121	0,237907725	0	0	0	0	0	49	7,63512	0,0729861	0	25,56868239	26,34831911	26,34779778	25,564124	24,36671759	25,23044819	24,92673093	24,06263554	24,63942423	25,67863411	25,38432151	24,34509369	2,687672215	2,974525782
849	1548	562340	6256970	0	0	100	0	0	0	0	0	0	42	7,99911	0,0608333	0	25,67408775	26,35570951	26,35535385	25,67102003	24,67509685	25,5014471	25,21159241	24,38489139	24,91307501	25,91413531	25,63315518	24,63207562	2,633089596	2,904213251
850	1549	562360	6256970	0	0	100	0	0	0	0	0	0	42	7,36541	0,0659028	0	25,72274153	26,27434521	26,27418271	25,72140726	24,92862264	25,69587409	25,43272022	24,66512836	25,1266869	26,06158311	25,8075998	24,87267897	2,594409526	2,84138739
851	1550	562380	6256970	0	0	100	0	0	0	0	0	0	42	7,55802	0,08	0	25,71030401	26,19597149	26,19588499	25,70964767	25,05847765	25,80169942	25,55186336	24,80829934	25,2268877	26,13887378	25,89874395	24,98672787	2,57739213	2,818387796
852	1551	562400	6256970	0	0	100	0	0	0	0	0	0	49	7,71854	0,122639	0	25,64500311	26,12405787	26,12384114	25,6431516	25,03159735	25,775416	25,50800595	24,76388759	25,19076473	26,10816148	25,85087096	24,9334564	2,61656342	2,853134789
853	1552	562420	6256970	0	0	100	0	1	0	0	0	1	42	8,11269	0,130705	0	25,53406533	26,14192018	26,14152067	25,53057504	24,91636432	25,74898804	25,46084642	24,62785961	25,07390144	26,10999758	25,83249303	24,79636649	2,616803489	2,912943492
854	1553	562440	6256970	0	0	100	0	0	0	0	0	0	42	7,16597	0,202639	0,00319444	25,39254809	25,97296352	25,97242082	25,38773804	24,76211537	25,57124937	25,27304911	24,46360709	24,917968	25,92771983	25,64116642	24,63139763	2,693242246	2,977298155
855	1554	562460	6256970	0	0	100	0	0	0	0	0	0	42	7,57744	0,170449	0	25,23667362	26,03645433	26,03580033	25,23090527	24,59180613	25,55101671	25,25221668	24,29250614	24,74433354	25,9531312	25,66720128	24,45833841	2,635113544	3,040110752
856	1555	562480	6256970	0	0	100	0	0	0	0	0	0	49	7,45863	0,160625	0	25,0784426	26,02887944	26,02815106	25,0720349	24,41915168	25,47887464	25,18704218	24,12667255	24,56670763	25,91079483	25,63343062	24,28923904	2,602334901	3,099525202
857	1556	562500	6256970	0	0	100	0	7	5	2	0	0	42	7,97133	0,124744	0	24,92535708	26,07752566	26,07674602	24,91853628	24,25325967	25,44829871	25,1676734	23,97178566	24,39460049	25,91933671	25,65498202	24,13008786	2,536110686	3,155069751
858	1557	562520	6256970	0	35,5085725	64,4914275	0	0	0	0	0	0	42	6,65889	0,225694	0,00201389	24,78156435	25,78457658	25,78377459	24,77449686	24,10013071	25,18091458	24,9132982	23,83178084	24,23450109	25,61674411	25,36759514	23,98521641	2,642446989	3,206803065
859	1558	562540	6256970	0	30,22544043	69,77455957	0	0	0	0	0	0	42	6,50002	0,301731	0,00923077	24,64901867	25,55312426	25,55231232	24,64183236	23,9633802	24,9637294	24,71005256	23,70903918	24,09048217	25,37404222	25,14106441	23,85737961	2,719392577	3,254981525
860	1559	562560	6256970	0	0	82,92377134	0	0	0	0	0	0	49	6,65079	0,228542	0,00569444	24,53658675	25,69482031	25,69399398	24,52933992	23,85295601	25,02154325	24,77887117	23,60937582	23,97358311	25,47998561	25,25986772	23,7532769	2,613669185	3,296163077
861	1564	561740	6256990	0	0	0,42383066	0	0	0	0	0	0	36	4,84246	0,91858	0,00721894	24,16670395	23,61833561	23,61806217	24,16404444	24,89150367	24,37032414	24,28835897	24,81041217	25,04466931	24,3200347	24,26732682	24,99217667	4,000964351	3,420130388
862	1565	561760	6256990	0	0	93,97152077	0	9	0	9	0	0	42	7,3837	0,574487	0,00153846	24,21339413	24,48071372	24,4804317	24,2108849	25,00739194	25,04227449	24,9691687	24,93442133	25,15059532	25,14830814	25,10129634	25,10362102	3,577425035	3,408736623
863	1566	561780	6256990	0	0	100	0	0	0	0	0	0	36	6,90787	0,470473	0,0195266	24,31639179	24,77002832	24,76977881	24,31423277	25,23753059	25,36655852	25,31308611	25,18402366	25,35897122	25,48415946	25,45127879	25,32608637	3,463397235	3,390120809
864	1567	561800	6256990	0	0	100	0	1	0	1	0	0	36	7,09061	0,35641	0	24,43339079	25,08896057	25,08873204	24,43148063	25,44214242	25,68684436	25,64673746	25,40181897	25,54246727	25,82288939	25,79809519	25,5176253	3,331863944	3,367105469
865	1568	561820	6256990	0	0	100	0	0	0	0	0	0	36	7,51832	0,296213	0,00248521	24,56161727	25,27832097	25,27812577	24,5600297	25,37832131	25,71640047	25,67958032	25,34115616	25,48412267	25,8813431	25,85951212	25,46221357	3,226138941	3,322895796
866	1569	561840	6256990	0	0	100	0	0	0	0	0	0	42	6,87749	0,325641	0	24,69888624	25,24757373	25,24741734	24,6976072	25,26125398	25,54768378	25,51083575	25,2241276	25,37618027	25,70136561	25,68014674	25,35490008	3,223204363	3,273661535
867	1570	561860	6256990	0	0	100	0	0	0	0	0	0	36	7,41761	0,247929	0,0012426	24,84020656	25,4791016	25,47897726	24,83924644	25,16393807	25,57671871	25,54196511	25,12873811	25,28433214	25,76987384	25,75064399	25,26500093	3,086106158	3,224737836
868	1571	561880	6256990	0	0	100	0	0	0	0	0	0	36	7,603	0,262692	0,00692308	24,97452576	25,47045925	25,47037489	24,97389194	25,08158595	25,45029923	25,41932246	25,0502103	25,20487137	25,63158113	25,61567878	25,18887917	3,064167438	3,175058129
869	1572	561900	6256990	0	0	100	0	0	0	0	0	0	36	6,9102	0,410296	0	25,07586607	25,10202176	25,10198095	25,0754994	24,99985458	25,08667186	25,05810523	24,97124646	25,12574587	25,18642964	25,17241062	25,11172332	3,204790426	3,121510948
870	1573	561920	6256990	0	0	100	0	0	0	0	0	0	42	6,83369	0,318013	0,00653846	25,08252445	25,24958262	25,24956565	25,08241577	24,88691274	25,11382248	25,08974611	24,86260325	25,0200873	25,26058248	25,2503241	25,00977929	3,028669403	3,05652296
871	1574	561940	6256990	0	0	100	0	0	0	0	0	0	36	6,60972	0,405266	0	24,89991628	24,80579911	24,80580257	24,89992164	24,69471658	24,76361757	24,73943661	24,6705064	24,84747858	24,87833108	24,86852465	24,83767246	3,048033227	2,968551073
872	1575	561960	6256990	0	0	100	0	0	0	0	0	0	36	6,73526	0,364936	0	24,52137657	24,52467682	24,52468086	24,52141451	24,41717432	24,56736624	24,54194645	24,39162359	24,60312911	24,73080649	24,72112202	24,59342162	2,876433093	2,857812158
873	1576	561980	6256990	0	0	100	0	2	0	2	0	0	36	7,24423	0,427041	0	24,03607299	23,90313388	23,90314037	24,03609512	24,09318642	24,14946292	24,12192101	24,06563985	24,32098458	24,31727779	24,30730286	24,31101839	2,819739677	2,737239171
874	1577	562000	6256990	0	0	100	0	0	0	0	0	0	42	7,72424	0,426667	0	23,5274145	23,41734019	23,41734272	23,52740683	23,75274567	23,82147846	23,79209724	23,72334827	24,03136882	24,03346032	24,02337711	24,02129302	2,686022695	2,619321258
875	1578	562020	6256990	0	0	100	0	0	0	0	0	0	36	8,38713	0,410355	0	23,25299562	23,20622581	23,2062219	23,25294671	23,45612377	23,57161936	23,53813651	23,42257458	23,82375136	23,86844229	23,85751515	23,81282209	2,572520542	2,5414112
876	1579	562040	6256990	0	0	100	0	0	0	0	0	0	36	7,24706	0,462115	0,00173077	23,79400538	23,64804446	23,6480342	23,79387047	23,33741217	23,41699946	23,37020642	23,29063186	23,90031906	23,85508329	23,83983168	23,88509028	2,670553925	2,587831467
877	1580	562060	6256990	0	0	100	0	0	0	0	0	0	36	7,31679	0,401479	0	24,44331086	24,48706843	24,48702206	24,44289823	23,28636451	23,53598534	23,47232725	23,22254157	24,01119003	24,1476708	24,12350604	23,98701152	2,671622387	2,676085828
878	1581	562080	6256990	0	0	100	0	7	0	3	0	1	42	8,01931	0,531859	0	24,65582359	24,43763207	24,43752551	24,654786	23,23837085	23,31752351	23,2370247	23,15796839	23,96299063	23,87127304	23,83225422	23,92402448	2,900494198	2,749470395
879	1582	562100	6256990	0	0	100	0	0	0	0	0	0	36	7,80408	0,60503	0	24,698847	24,3615864	24,36140388	24,69707987	23,18993856	23,19018054	23,09338685	23,09338307	23,85852538	23,66939565	23,61341293	23,80263202	3,051840494	2,815515915
880	1583	562120	6256990	0	0	100	0	0	0	0	0	0	36	6,30245	0,407179	0	24,71184521	24,91765826	24,91738119	24,70936414	23,1453887	23,53178734	23,41952123	23,03290124	23,75304342	24,07186311	23,99854653	23,679708	2,861068424	2,878391515
881	1584	562140	6256990	0	0	100	0	0	0	0	0	0	36	6,90694	0,467396	0	24,7224835	24,82251107	24,82216413	24,7193324	23,11114067	23,42389006	23,29546061	22,98262461	23,66132022	23,89385516	23,80253935	23,5700204	2,991807222	2,937119801
882	1585	562160	6256990	0	0	100	0	2	0	2	0	0	42	7,36808	0,310449	0,00448718	24,74086417	25,26015391	25,25972918	24,7371179	23,09478956	23,70486175	23,56093541	22,95043161	23,59297584	24,22058453	24,1112329	23,48355962	2,845890306	2,989650248
883	1586	562180	6256990	0	0	100	0	6	5	1	0	0	36	6,6227	0,187811	0	24,77272524	25,61323576	25,61274168	24,76843368	23,10473753	23,94356373	23,78191765	22,94240868	23,55722975	24,49158089	24,36174168	23,42726848	2,737961502	3,033451545
884	1587	562200	6256990	0	0	21,04099643	78,95900357	0	0	0	0	0	36	8,40345	0,0196154	0	24,82181085	26,08190782	26,08135383	24,81708811	23,14954485	24,28820227	24,10851764	22,96883546	23,56307132	24,89638053	24,74543588	23,41192551	2,565274475	3,065800989
885	1588	562220	6256990	0	0	0	100	0	0	0	0	0	36	8,45989	-0,034497	0	24,89019575	26,27235183	26,2717609	24,88516876	23,23664985	24,46716456	24,26819881	23,03658848	23,61794141	25,08065911	24,90742682	23,44449444	2,526693018	3,084190085
886	1589	562240	6256990	0	0	40,86215815	59,13784185	0	0	0	0	0	42	7,15811	0,00923077	0	24,97793691	26,22380071	26,22319822	24,9727657	23,37047057	24,51324769	24,29447662	23,15076575	23,72556449	25,08467526	24,88878868	23,52950589	2,600450593	3,08686412
887	1590	562260	6256990	0	0	100	0	1	0	0	0	1	36	6,55214	0,151716	0	25,08237498	25,9305898	25,93000549	25,07725878	23,5504027	24,42426553	24,18666492	23,31226132	23,88370458	24,90406119	24,68681841	23,6663878	2,786967677	3,073341778
888	1591	562280	6256990	0	0	100	0	0	0	0	0	0	36	7,63783	0,073718	0	25,19732012	26,17594695	26,17539116	25,19250185	23,7695223	24,75160249	24,49922205	23,51649804	24,08288507	25,25259851	25,01801363	23,84820401	2,685481786	3,044713903
889	1592	562300	6256990	0	40,17253947	58,69283476	1,134625773	0	0	0	0	0	36	6,82994	0,0912426	0	25,31254435	26,16945341	26,16896486	25,30830807	24,01444602	24,93043671	24,66947343	23,75294524	24,30673172	25,39983696	25,15479963	24,06162479	2,693315754	3,003708591
890	1593	562320	6256990	0	3,718555611	39,9634729	56,31797149	0	0	0	0	0	42	8,04735	0,00288462	0	25,41428917	26,39989363	26,39949712	25,41093242	24,26594288	25,29621654	25,03576143	24,00480174	24,53362825	25,78379028	25,53787161	24,28760302	2,558879715	2,954862924
891	1594	562340	6256990	0	0	99,38310774	0,61689226	0	0	0	0	0	36	7,3478	0,0345562	0	25,48763604	26,30475484	26,30448265	25,48537111	24,4991227	25,43537952	25,18410215	24,24725785	24,73841975	25,87588738	25,63863949	24,50108551	2,568205465	2,905429317
892	1595	562360	6256990	0	0	99,97999983	0,020000168	0	0	0	0	0	36	7,15565	0,0394872	0	25,52101527	26,25909996	26,25893733	25,51973224	24,68235964	25,58597157	25,34745998	24,44327119	24,89291407	25,99682173	25,77230674	24,66831075	2,542080752	2,867296089
893	1596	562380	6256990	0	0	100	0	0	0	0	0	0	36	7,77889	0,0415976	0	25,5105286	26,2342624	26,23413329	25,50954862	24,78156933	25,69103408	25,45759097	24,54752932	24,96967574	26,08863835	25,86938578	24,7503271	2,518141745	2,85589822
894	1597	562400	6256990	0	0	100	0	0	0	0	0	0	42	7,47232	0,0953846	0	25,45888473	26,11140901	26,11121521	25,45729203	24,78524598	25,65054557	25,40912536	24,54330545	24,96068015	26,02830395	25,8014123	24,73371075	2,568307926	2,877237228
895	1598	562420	6256990	0	0	100	0	0	0	0	0	0	36	7,35255	0,121302	0,00295858	25,37211671	26,06778827	26,06747473	25,36943883	24,71665933	25,61154851	25,3575748	24,4621581	24,88575174	25,99673394	25,75771175	24,64665094	2,588182539	2,920938899
896	1599	562440	6256990	0	0	100	0	0	0	0	0	0	36	6,72272	0,21	0	25,25951081	25,85887002	25,8584374	25,25571468	24,60578936	25,42806268	25,16372394	24,34104223	24,7704896	25,79239351	25,54379113	24,5218375	2,68710671	2,974484323
897	1600	562460	6256990	0	0	100	0	0	0	0	0	0	36	8,34386	0,137396	0	25,13165702	26,03338916	26,03284617	25,12693448	24,47370739	25,50324521	25,23524341	24,20503911	24,63381189	25,92941853	25,67796801	24,38224826	2,581604001	3,03068983
898	1601	562480	6256990	0	0	100	0	0	0	0	0	0	42	7,5121	0,147436	0	24,99775894	25,99046407	25,98984084	24,99232666	24,33407962	25,42011999	25,1536694	24,06688589	24,48873226	25,86302559	25,6143696	24,23994207	2,578272807	3,086190538
899	1602	562500	6256990	0	0	100	0	0	0	0	0	0	36	7,35102	0,138284	0	24,864564	25,98622435	25,98554066	24,8586139	24,19600076	25,36417109	25,10317218	23,93413944	24,34435243	25,83070398	25,58894296	24,10242492	2,55022836	3,139511498
900	1603	562520	6256990	0	7,395566917	92,60443308	0	0	0	0	0	0	36	6,56285	0,134103	0	24,73647466	25,96473994	25,96401323	24,73016028	24,06551986	25,29878684	25,04546912	23,81123689	24,20697727	25,78338671	25,55092386	23,97431902	2,528887528	3,190075535
901	1604	562540	6256990	0	19,60721356	80,39278644	0	0	0	0	0	0	36	7,25946	0,121538	0	24,61607118	25,96188099	25,96112373	24,60950982	23,94644619	25,25129502	25,00657306	23,70064555	24,08073658	25,75555945	25,53339115	23,85834119	2,498427465	3,237732175
902	1605	562560	6256990	0	0	86,44176311	0	0	0	0	0	0	42	7,78495	0,108397	0	24,51031265	25,96186877	25,9610921	24,50360311	23,84619147	25,21376597	24,9771557	23,60840169	23,97379914	25,73509483	25,52268775	23,76113655	2,470027866	3,279969545
903	1611	561760	6257010	0	0	9,994500125	0	0	0	0	0	0	42	7,08659	0,535347	0	24,26865931	24,61065895	24,61037407	24,26614483	25,04022271	25,13471768	25,06233423	24,96789584	25,1796935	25,25635944	25,2087387	25,1320918	3,534931937	3,40925186
904	1612	561780	6257010	0	0	67,94932329	0	0	0	0	0	0	36	6,37648	0,432885	0,00608974	24,36111657	24,89915978	24,8988919	24,35881283	25,16460814	25,3874624	25,32552131	25,10253246	25,29235686	25,53809661	25,4975653	25,25179847	3,414733752	3,394811562
905	1613	561800	6257010	0	0	100	0	0	0	0	0	0	36	7,87998	0,288194	0,0219444	24,47417227	25,29656944	25,29632615	24,47217376	25,26415967	25,68943854	25,63954021	25,21383618	25,38209953	25,89170908	25,8600888	25,35038187	3,233017776	3,37132024
906	1614	561820	6257010	0	0	100	0	2	0	2	0	0	36	6,79409	0,287372	0	24,60634132	25,34209789	25,34188333	24,60458167	25,26419409	25,66145546	25,61402318	25,2163667	25,38131879	25,85279345	25,82237837	25,35081453	3,214892568	3,334411764
907	1615	561840	6257010	0	0	100	0	0	0	0	0	0	42	7,10867	0,269583	0	24,75086191	25,43337351	25,43319507	24,7494183	25,19692776	25,61106015	25,56629935	25,15174352	25,31824496	25,80823765	25,78026864	25,29018041	3,162918184	3,291709647
908	1616	561860	6257010	0	0	100	0	0	0	0	0	0	36	7,10982	0,188462	0	24,90636606	25,68343299	25,68328696	24,90524602	25,1268887	25,66522403	25,62354662	25,08462017	25,25081706	25,899412	25,87402215	25,2252916	3,029513904	3,24822905
909	1617	561880	6257010	0	0	100	0	0	0	0	0	0	36	7,77079	0,223542	0,00201389	25,06930581	25,64494453	25,64484145	25,06852282	25,06963872	25,52051247	25,48311229	25,0317496	25,19325554	25,72797233	25,70606373	25,1712359	3,04234871	3,205115645
910	1618	561900	6257010	0	0	100	0	0	0	0	0	0	36	6,92673	0,35609	0	25,22901929	25,35559927	25,35554573	25,22856423	25,02386028	25,20779222	25,17513512	24,99104659	25,14473817	25,33477112	25,31645427	25,12639015	3,177434295	3,161596264
911	1619	561920	6257010	0	0	100	0	0	0	0	0	0	42	6,54452	0,238819	0	25,33471687	25,63619706	25,63617222	25,33457389	24,96538587	25,31607365	25,28942882	24,93835472	25,08494232	25,49253634	25,4785008	25,07082004	2,99033325	3,111495822
912	1620	561940	6257010	0	0	100	0	0	0	0	0	0	36	7,90126	0,294808	0	25,14183697	25,26059791	25,26059519	25,14184539	24,77455845	25,02089179	24,99536087	24,74877297	24,91336059	25,181066	25,16864355	24,90088369	2,970473114	3,023617648
913	1621	561960	6257010	0	0	100	0	2	0	2	0	0	36	7,47683	0,304653	0	24,63674448	24,76049043	24,76048625	24,6367409	24,44271825	24,69840505	24,6693997	24,41345484	24,62309987	24,89160435	24,87814445	24,60958615	2,841007167	2,896971444
914	1622	561980	6257010	0	0	100	0	6	3	3	0	0	36	8,36841	0,36641	0	24,06276004	24,07089877	24,07089501	24,06272785	24,08463807	24,25631066	24,22405282	24,05223846	24,31168365	24,46020807	24,445921	24,29737218	2,768388095	2,764104874
915	1623	562000	6257010	0	0	100	0	0	0	0	0	0	42	8,31698	0,370556	0	23,48170561	23,5113323	23,51132647	23,48166054	23,72303811	23,90248956	23,86825819	23,68865982	24,00177716	24,1501269	24,13579665	23,98742259	2,626510277	2,634147376
916	1624	562020	6257010	0	0	100	0	0	0	0	0	0	36	7,60199	0,404808	0	23,12121327	23,09235358	23,09234991	23,12117154	23,40620946	23,54224913	23,50463989	23,36851756	23,77188538	23,84741595	23,83290494	23,75736766	2,558822144	2,539655473
917	1625	562040	6257010	0	0	100	0	0	0	0	0	0	36	7,50421	0,451111	0	23,78903447	23,67367809	23,67367599	23,7889829	23,30986811	23,42452928	23,37257858	23,25789765	23,90360455	23,90172129	23,88333893	23,88523708	2,657950341	2,59435425
918	1626	562060	6257010	0	0	100	0	0	0	0	0	0	36	7,62202	0,421987	0	24,56881659	24,56052459	24,56050189	24,56860624	23,27982596	23,51196189	23,44309104	23,21082564	24,07360478	24,17843587	24,152707	24,04787099	2,703464122	2,687726776
919	1627	562080	6257010	0	0	100	0	0	0	0	0	0	42	6,71449	0,556944	0	24,69464733	24,41821326	24,41812719	24,69378102	23,25018091	23,30435387	23,21890984	23,1648776	24,0062733	23,88019351	23,83864551	23,96478819	2,930602766	2,752470929
920	1628	562100	6257010	0	0	100	0	0	0	0	0	0	36	6,29516	0,621795	0	24,70079153	24,32676473	24,3266046	24,69921925	23,22042424	23,21001002	23,10885134	23,11952824	23,90305157	23,70144578	23,64294878	23,8446489	3,064926804	2,810743984
921	1629	562120	6257010	0	0	100	0	0	0	0	0	0	36	5,92526	0,423472	0	24,70362897	24,87259125	24,87234274	24,70139916	23,19478891	23,57090899	23,45509394	23,07877449	23,80998859	24,11802567	24,04285254	23,73480066	2,86748822	2,86624798
922	1630	562140	6257010	0	0	100	0	0	0	0	0	0	36	6,15929	0,489679	0,00147436	24,71183739	24,75834498	24,7580356	24,70901545	23,17875573	23,47036851	23,33971038	23,04804372	23,73390656	23,94188019	23,85004775	23,64209642	2,999624281	2,917546575
923	1631	562160	6257010	0	0	100	0	0	0	0	0	0	42	6,89501	0,306875	0,00243056	24,72943832	25,25738402	25,25700295	24,72609465	23,17842876	23,81244011	23,66736798	23,03289698	23,68075173	24,34192402	24,23321267	23,57196724	2,815449428	2,962816547
924	1632	562180	6257010	0	0	100	0	0	0	0	0	0	36	7,114	0,122692	0	24,75927464	25,75944099	25,75899676	24,75548467	23,20013313	24,17078578	24,01056489	23,03905606	23,65659903	24,76364876	24,63713279	23,52991696	2,624544774	3,000065654
925	1633	562200	6257010	0	0	14,45478966	85,54521034	0	0	0	0	0	36	8,96816	0,00305556	0	24,80321902	26,10269054	26,10220061	24,79909434	23,24980641	24,43629206	24,26085327	23,07327076	23,66709	25,06349352	24,91908144	23,52245649	2,507952656	3,027323811
926	1634	562220	6257010	0	0	0	100	0	0	0	0	0	36	8,01271	-0,0469231	0	24,8619294	26,27459246	26,27407621	24,85759531	23,33205539	24,60482887	24,41398189	23,14003831	23,71632658	25,23407503	25,07163855	23,55365373	2,470903321	3,04292784
927	1635	562240	6257010	0	0	0,655216737	99,34478326	0	0	0	0	0	42	8,99591	-0,0645833	0	24,93444509	26,36620757	26,36568422	24,93005122	23,44895349	24,74400097	24,53828908	23,24207942	23,80547883	25,36132761	25,18151097	23,62543034	2,465537051	3,045872752
928	1636	562260	6257010	0	0	42,00066482	57,99933518	0	0	0	0	0	36	7,87335	-0,0214744	0	25,01772286	26,30429224	26,30378589	25,01344412	23,5988648	24,80288061	24,58390221	23,37887424	23,93150429	25,37832499	25,18300141	23,7359872	2,527062119	3,036149861
929	1637	562280	6257010	0	0	17,35563522	82,64436478	0	0	0	0	0	36	7,85265	-0,0347917	0	25,10626894	26,37428458	26,37381276	25,10230131	23,7756621	24,98106634	24,75217759	23,54578383	24,08645869	25,54365302	25,33638656	23,87900561	2,508420388	3,014996975
930	1638	562300	6257010	0	0,035668125	54,95952779	45,00480408	0	0	0	0	0	36	6,49535	0,0475641	0	25,1921393	26,19489297	26,1944852	25,18868411	23,96853671	25,00359069	24,76930481	23,73349414	24,25768138	25,50259644	25,28848791	24,04344254	2,601228057	2,985073863
931	1639	562320	6257010	0	0	0,00479133	99,99520867	0	0	0	0	0	42	7,7385	-0,0139583	0	25,26566481	26,35470293	26,35436667	25,26288909	24,16228488	25,27729156	25,04343974	23,92757226	24,4287386	25,78548638	25,57061399	24,21370966	2,506172488	2,950686559
932	1640	562340	6257010	0	0	6,440912332	93,55908767	0	0	0	0	0	36	7,27815	-0,0333974	0	25,31714993	26,39464637	26,39439048	25,31510753	24,33788576	25,46388978	25,23486261	24,10797173	24,58077145	25,95990061	25,74920886	24,36991451	2,459121906	2,918129477
933	1641	562360	6257010	0	0	31,10801284	68,89198716	0	0	0	0	0	36	7,3059	-0,0374306	0	25,33925395	26,38924964	26,3890564	25,3377779	24,47407103	25,59742903	25,37405446	24,24979908	24,69446525	26,0779424	25,87266265	24,48901501	2,430212497	2,895618879
934	1642	562380	6257010	0	0	70,83895109	29,16104891	0	0	0	0	0	36	7,24781	-0,0148718	0	25,32880215	26,32410027	26,32392411	25,32746721	24,5526002	25,64894769	25,42712	24,32990612	24,75443802	26,11001299	25,90631146	24,55057146	2,437405816	2,891094157
935	1643	562400	6257010	0	0	100	0	0	0	0	0	0	42	7,62239	0,0691667	0	25,28673748	26,11937719	26,11916495	25,28502632	24,56753651	25,55409402	25,327569	24,34029819	24,75620276	25,97586019	25,76772877	24,54794238	2,526330266	2,907483595
936	1644	562420	6257010	0	0	100	0	0	0	0	0	0	36	8,26083	0,095	0	25,21704669	26,06512259	26,06482986	25,21460227	24,52827416	25,52529961	25,29074715	24,29301468	24,70807143	25,94706349	25,73121187	24,49209229	2,545516492	2,940916213
937	1645	562440	6257010	0	0	100	0	0	0	0	0	0	36	7,3506	0,173681	0	25,12589871	25,87706121	25,87667881	25,12260553	24,45125322	25,37545906	25,1333343	24,20853396	24,62437872	25,7746719	25,55184237	24,40144842	2,632126908	2,984759751
938	1646	562460	6257010	0	0	100	0	0	0	0	0	0	36	7,90443	0,113397	0	25,02046923	26,02425293	26,02377564	25,01637733	24,35175948	25,4477175	25,20131128	24,10454795	24,51882523	25,89727892	25,67075839	24,2921521	2,54397345	3,033526295
939	1647	562480	6257010	0	0	100	0	0	0	0	0	0	42	7,60474	0,150972	0,00305556	24,90755984	25,92035237	25,91980203	24,90280115	24,2414736	25,33529579	25,08834308	23,99371968	24,40230984	25,78380486	25,55773185	24,17608315	2,57790228	3,083734229
940	1648	562500	6257010	0	0	100	0	2	0	2	0	0	36	7,64817	0,130833	0,00416667	24,79272521	25,95181532	25,95120205	24,78743084	24,12878542	25,31619895	25,07153188	23,88319088	24,28299009	25,79159951	25,56891015	24,06011391	2,539218503	3,133412891
941	1649	562520	6257010	0	0	100	0	0	0	0	0	0	36	6,62198	0,144167	0	24,68003111	25,89545281	25,89479131	24,67431056	24,0195282	25,23581724	24,99466638	23,777404	24,16675614	25,71865261	25,50078915	23,94869169	2,543182154	3,181519987
942	1650	562540	6257010	0	0	100	0	0	0	0	0	0	36	7,67536	0,124744	0	24,57219254	25,91719141	25,91649246	24,56616526	23,91756512	25,21349094	24,97769021	23,68067522	24,05765142	25,71849957	25,50734571	23,84626515	2,506839261	3,227545892
943	1651	562560	6257010	0	0	90,8715	0	0	0	0	0	0	42	7,25987	0,0950694	0,00375	24,47427411	25,96396471	25,96323934	24,46804527	23,82830175	25,21411079	24,9844261	23,59739698	23,96156607	25,74426404	25,54057428	23,75760882	2,45935126	3,269698142
944	1658	561780	6257030	0	0	0,045944149	0	0	0	0	0	0	36	6,68128	0,326272	0,00568047	24,42527381	25,19752707	25,19725404	24,42298866	25,11700981	25,53660813	25,47210241	25,05212225	25,24855077	25,74794327	25,70487711	25,20539867	3,274297303	3,387092394
945	1659	561800	6257030	0	0	36,83398347	0	0	0	0	0	0	36	7,35057	0,272564	0,00384615	24,51118248	25,36315244	25,3628936	24,50904973	25,12381725	25,62020175	25,55846342	25,06159131	25,25435457	25,85248976	25,81120638	25,21296016	3,199804333	3,36823229
946	1660	561820	6257030	0	0	92,85817396	0	0	0	0	0	0	36	7,73476	0,23142	0,00130178	24,62783914	25,50792619	25,50768943	24,6259166	25,0967121	25,6503033	25,59063694	25,03647929	25,22875097	25,89908319	25,85925531	25,18879361	3,132429534	3,339991941
947	1661	561840	6257030	0	0	100	0	0	0	0	0	0	42	7,35487	0,252372	0,00134615	24,76779098	25,50335322	25,50315302	24,76616284	25,07064661	25,56386999	25,50826035	25,01453833	25,20314126	25,79344553	25,75692428	25,16650713	3,138144141	3,304203999
948	1662	561860	6257030	0	0	100	0	0	0	0	0	0	36	6,71427	0,174083	0	24,92486152	25,74909833	25,74892981	24,92354863	25,0335231	25,63756459	25,58617406	24,9814807	25,16585088	25,89845073	25,86518052	25,13243111	3,015796903	3,265732787
949	1663	561880	6257030	0	0	100	0	0	0	0	0	0	36	7,5282	0,200833	0,00185897	25,09453557	25,73811954	25,73799343	25,09356061	24,9999178	25,52535179	25,47909229	24,9530951	25,13007163	25,76095705	25,73171498	25,10070122	3,024837741	3,227437871
950	1664	561900	6257030	0	0	100	0	0	0	0	0	0	36	7,04298	0,290237	0,00142012	25,27432239	25,57288571	25,57280768	25,27369121	24,97707297	25,3057723	25,26532214	24,93629885	25,10253238	25,4804141	25,45549677	25,07754399	3,113545636	3,189934537
951	1665	561920	6257030	0	0	100	0	0	0	0	0	0	42	7,18231	0,205962	0,00974359	25,44207248	25,82129294	25,82125325	25,44181521	24,95736507	25,38588029	25,35386557	24,92487698	25,0771962	25,58756183	25,56890849	25,05843511	2,981740611	3,150919785
952	1666	561940	6257030	0	0	100	0	1	0	0	0	1	36	7,431	0,312899	0	25,26631374	25,33864272	25,33862629	25,26618343	24,77982158	25,01471889	24,98225939	24,74713932	24,91944876	25,1742061	25,15574227	24,90093834	3,031922062	3,068000815
953	1667	561960	6257030	0	0	100	0	0	0	0	0	0	36	7,38791	0,300833	0	24,73447121	24,88426081	24,88423761	24,73430068	24,43554659	24,72821293	24,69078342	24,39783212	24,62335345	24,93941627	24,91908926	24,6029666	2,871897784	2,940400377
954	1668	561980	6257030	0	0	100	0	0	0	0	0	0	36	8,055	0,346331	0	24,20935573	24,29183807	24,29181307	24,20914987	24,09352993	24,33731225	24,2954531	24,05145974	24,33473252	24,57432127	24,55256621	24,3129371	2,787400781	2,816413756
955	1669	562000	6257030	0	0	100	0	0	0	0	0	0	42	7,77614	0,378654	0	23,77630218	23,81649524	23,81646936	23,77607635	23,77607662	23,98839549	23,94242365	23,72994442	24,08326085	24,26776779	24,24496186	24,06042858	2,703911252	2,709073366
956	1670	562020	6257030	0	0	100	0	0	0	0	0	0	36	8,09827	0,378876	0	23,62819976	23,70034661	23,70031773	23,62795539	23,52553035	23,76752087	23,71533883	23,47316502	23,93505383	24,13639437	24,11185718	23,91048763	2,627067504	2,647216763
957	1671	562040	6257030	0	0	100	0	3	0	3	0	0	36	8,10924	0,441346	0	23,94392388	23,89392735	23,89389568	23,94361967	23,3893336	23,56921434	23,50574033	23,32578417	23,95134435	24,03877371	24,01012333	23,92269552	2,705384953	2,660224928
958	1672	562060	6257030	0	0	100	0	0	0	0	0	0	36	8,31294	0,426509	0	24,38094753	24,407409	24,40735136	24,38042682	23,32697842	23,58792217	23,5104052	23,24931614	24,01008895	24,17365506	24,13719322	23,97361654	2,729712334	2,71359315
959	1673	562080	6257030	0	0	100	0	0	0	0	0	0	42	7,39318	0,498141	0	24,5806448	24,48258384	24,48247923	24,57965874	23,29020665	23,47792467	23,38573161	23,19799883	23,98496501	24,04555062	23,9965958	23,93603414	2,866255968	2,767556463
960	1674	562100	6257030	0	0	100	0	0	0	0	0	0	36	7,1497	0,543077	0	24,63795057	24,48287077	24,48270609	24,63639803	23,26411134	23,41849014	23,31198379	23,15766847	23,91514104	23,93594199	23,87238009	23,85162411	2,967635007	2,81764836
961	1675	562120	6257030	0	0	100	0	0	0	0	0	0	36	6,6179	0,344679	0	24,65954817	25,04240249	25,04216064	24,65743941	23,24671537	23,78546441	23,66558695	23,12643895	23,84319486	24,36880496	24,29030351	23,76462904	2,762625743	2,865066838
962	1676	562140	6257030	0	0	100	0	0	0	0	0	0	36	6,58024	0,360828	0,00136095	24,67583311	25,05647198	25,05617523	24,67322066	23,24020622	23,78053435	23,64730546	23,10660924	23,78347622	24,31931628	24,2258612	23,68996607	2,825045289	2,908793964
963	1677	562160	6257030	0	0	100	0	0	0	0	0	0	42	5,94296	0,427436	0	24,6964639	24,93941384	24,93907273	24,69340631	23,24828805	23,69436905	23,54747367	23,10117972	23,74295809	24,16542596	24,05653739	23,63405377	2,947820268	2,947261731
964	1678	562180	6257030	0	0	100	0	0	0	0	0	0	36	6,12189	0,271657	0,00289941	24,72551379	25,36942001	25,3690285	24,722107	23,27508094	24,00824902	23,84894951	23,11522904	23,72666208	24,52989051	24,40628266	23,60295872	2,786799217	2,9788481
965	1679	562200	6257030	0	0	19,28653281	80,71346719	0	0	0	0	0	36	7,72529	0,0275	0	24,76481795	26,01648195	26,01604241	24,76114157	23,32433932	24,49193486	24,31979736	23,15112119	23,73842503	25,11324707	24,97423182	23,59918929	2,509480226	3,002079185
966	1680	562220	6257030	0	0	0	100	0	0	0	0	0	36	8,55786	-0,0418343	0	24,8146889	26,22980676	26,22934626	24,81086628	23,39865728	24,68826421	24,50379572	23,21298128	23,78047935	25,3220597	25,16842171	23,62659235	2,444819497	3,015835858
967	1681	562240	6257030	0	0	0	100	0	0	0	0	0	42	9,235	-0,0658333	0	24,87394501	26,32864091	26,32817744	24,87010628	23,49863571	24,82465765	24,62875221	23,30150401	23,85269571	25,44990993	25,28268528	23,68521939	2,429662601	3,019588773
968	1682	562260	6257030	0	0	0	100	0	0	0	0	0	36	8,02247	-0,0662722	0	24,93977379	26,36482573	26,36437699	24,9360618	23,62213902	24,93777134	24,7321249	23,4153037	23,95188519	25,54382788	25,36491383	23,77272993	2,43632997	3,013627087
969	1683	562280	6257030	0	0	0	100	0	0	0	0	0	36	8,35354	-0,078141	0	25,00767022	26,42218786	26,42176929	25,00423172	23,76381682	25,08461177	24,87185956	23,5498866	24,07145594	25,67802023	25,49028825	23,88348616	2,421031462	2,999245397
970	1684	562300	6257030	0	0	0	100	0	0	0	0	0	36	7,20086	-0,0407101	0	25,07164832	26,3479017	26,34753161	25,06861527	23,91501035	25,15232489	24,93564424	23,69726895	24,20159293	25,70776593	25,51481011	24,00842751	2,460680807	2,978880483
971	1685	562320	6257030	0	0	0	100	0	0	0	0	0	42	7,84311	-0,115513	0	25,12489047	26,54021706	26,53989613	25,1223469	24,0640858	25,41475071	25,19773925	23,84586833	24,32997139	25,99055954	25,7961554	24,13532175	2,35378637	2,956196794
972	1686	562340	6257030	0	0	0	100	0	0	0	0	0	36	8,07601	-0,131775	0	25,16085933	26,57846697	26,57819822	25,15879444	24,19731186	25,56410898	25,34896142	23,9809329	24,44297609	26,13188638	25,9386845	24,24952096	2,316678917	2,936021873
973	1687	562360	6257030	0	0	0	100	0	0	0	0	0	36	8,60556	-0,132756	0	25,17460304	26,57472859	26,57449655	25,17286963	24,30073311	25,66745601	25,45433853	24,08637932	24,5276044	26,22358173	26,03206539	24,3358318	2,297495739	2,923788701
974	1688	562380	6257030	0	0	0,0007181	99,9992819	0	0	0	0	0	36	7,96845	-0,117337	0	25,1636953	26,53249311	26,53226806	25,16201727	24,36355648	25,71657979	25,5033311	24,14908946	24,5743083	26,25932393	26,06756739	24,38229831	2,299935901	2,924067901
975	1689	562400	6257030	0	0	18,03521557	81,96478443	0	0	0	0	0	42	6,80177	-0,0403205	0,00153846	25,12839894	26,34309662	26,34284793	25,12646107	24,38197088	25,62986487	25,41347765	24,16450856	24,57990799	26,13512931	25,94038213	24,38494085	2,381876323	2,938663364
976	1690	562420	6257030	0	0	57,06329003	42,93670997	0	0	0	0	0	36	8,20103	0,0110651	0	25,07124267	26,22031375	26,22001023	25,06878393	24,36014167	25,56103346	25,3390314	24,13713893	24,54815612	26,04858367	25,84846623	24,34783609	2,43384627	2,966012318
977	1691	562440	6257030	0	0	94,06244824	5,93755176	0	0	0	0	0	36	6,88086	0,131474	0,00141026	24,99638041	25,92562939	25,9252631	24,99328468	24,30721633	25,34859137	25,12111275	24,0789561	24,48717353	25,78694036	25,58187556	24,28195815	2,573454954	3,00258049
978	1692	562460	6257030	0	0	86,77214646	13,22785354	1	0	1	0	0	36	7,99022	0,0627219	0	24,90880357	26,09409595	26,09364988	24,90504876	24,23339168	25,44901892	25,21751864	24,00089514	24,40616924	25,93759782	25,72890134	24,19726947	2,476059187	3,04469169
979	1693	562480	6257030	0	0	100	0	0	0	0	0	0	42	8,0329	0,0934615	0	24,81351678	26,01054458	26,01003286	24,8091636	24,14764168	25,36297151	25,12956451	23,91324348	24,31347752	25,850503	25,64065121	24,103422	2,503481867	3,089464415
980	1694	562500	6257030	0	0	100	0	0	0	0	0	0	36	8,62655	0,0824852	0,0012426	24,71492139	26,02458164	26,02401111	24,71006097	24,05705024	25,34200089	25,10906822	23,82303549	24,2158892	25,84908294	25,64055922	24,00713765	2,478556864	3,134937138
981	1695	562520	6257030	0	0	100	0	0	0	0	0	0	36	6,92613	0,120128	0	24,61651807	25,91400437	25,91338821	24,61123613	23,96687216	25,23212722	25,00087593	23,73456002	24,11860367	25,73222385	25,52645895	23,91261347	2,515198068	3,179876529
982	1696	562540	6257030	0	0	100	0	0	0	0	0	0	36	7,02096	0,099645	0	24,52086901	25,94421137	25,94355531	24,51525675	23,88079469	25,22302164	24,99487964	23,65148497	24,02538386	25,74452616	25,5429512	23,82355499	2,479632023	3,22354959
983	1697	562560	6257030	0	0	95,4492534	0	0	0	0	0	0	42	6,89486	0,0858333	0,00839744	24,430464	25,95621806	25,95553476	24,42463085	23,80198945	25,20397167	24,9807272	23,57748819	23,93968171	25,74176436	25,5462466	23,74388538	2,453418293	3,264906244
984	1706	561820	6257050	0	0	8,964928935	0	0	0	0	0	0	42	7,78667	0,143333	0	24,66529733	25,74824034	25,74799278	24,66333279	24,98445018	25,72352396	25,65700019	24,9171378	25,12542421	26,0335125	25,98828788	25,08001732	3,007346493	3,333698187
985	1707	561840	6257050	0	0	65,53664243	0	0	0	0	0	0	49	6,5601	0,221667	0	24,76548802	25,58965547	25,58943509	24,76369981	24,93801191	25,53240038	25,46647654	24,87148446	25,08139806	25,80046149	25,75585477	25,03665394	3,088084685	3,308650535
986	1708	561860	6257050	0	0	99,02481425	0	0	0	0	0	0	42	6,92069	0,145641	0	24,88989262	25,8175273	25,81733025	24,8883473	24,90030698	25,6088996	25,54583342	24,83648296	25,04452907	25,91038077	25,86794671	25,00192068	2,972027516	3,277179474
987	1709	561880	6257050	0	0	100	0	0	0	0	0	0	42	7,20488	0,187639	0	25,03528411	25,75525932	25,75510217	25,03404612	24,87548781	25,47890834	25,42068581	24,81663105	25,01840337	25,7478419	25,709198	24,97961488	3,001624284	3,240081929
988	1710	561900	6257050	0	0	100	0	0	0	0	0	0	42	7,0527	0,263782	0,0133974	25,16693466	25,59319378	25,59308364	25,16604502	24,84422157	25,28003754	25,2288212	24,79256975	24,98618656	25,49899171	25,46623701	24,9533346	3,069367462	3,200322967
989	1711	561920	6257050	0	0	100	0	0	0	0	0	0	49	7,34174	0,16125	0	25,22539123	25,81470682	25,81461641	25,22472818	24,78100435	25,36632268	25,31784728	24,73189404	24,92718151	25,63322438	25,60209632	24,89590856	2,900673131	3,150961641
990	1712	561940	6257050	0	0	100	0	0	0	0	0	0	42	6,76049	0,329679	0	25,07604526	25,21081777	25,21075775	25,07553308	24,62090406	24,90657402	24,85860314	24,5726832	24,78804669	25,10070118	25,07095838	24,75825227	3,035428055	3,075292779
991	1713	561960	6257050	0	0	100	0	0	0	0	0	0	42	8,01471	0,312361	0	24,72694127	24,92048962	24,92043108	24,72645913	24,36453895	24,70069644	24,64987374	24,31340823	24,57171639	24,93919671	24,90878959	24,54124502	2,903056697	2,975418087
992	1714	561980	6257050	0	0	100	0	0	0	0	0	0	42	7,35693	0,401987	0	24,34605858	24,35089744	24,35084341	24,34556484	24,08513563	24,29149448	24,23630005	24,02981124	24,34452948	24,53103186	24,49922226	24,31270015	2,900739667	2,874701972
993	1715	562000	6257050	0	0	100	0	0	0	0	0	0	49	8,07022	0,405139	0	24,05508225	24,08641416	24,08635665	24,05456404	23,8260353	24,05489661	23,99469903	23,76569109	24,15173692	24,35225306	24,31871435	24,11817647	2,806893928	2,791271323
994	1716	562020	6257050	0	0	100	0	3	0	3	0	0	42	7,3363	0,391154	0	23,95855113	24,05767886	24,05761422	23,95798666	23,61780228	23,90349582	23,83652768	23,55063095	24,02988374	24,28481752	24,24859753	23,99363107	2,726848628	2,742185867
995	1717	562040	6257050	0	0	100	0	0	0	0	0	0	42	7,2448	0,47125	0	24,08595752	24,02116754	24,02109665	24,08528977	23,4778469	23,66350277	23,58691678	23,40121036	23,98863512	24,09155119	24,05069743	23,94778878	2,809473636	2,735958924
996	1718	562060	6257050	0	0	100	0	0	0	0	0	0	42	8,41618	0,415256	0	24,30522048	24,41739603	24,41729631	24,30433825	23,3945882	23,72282403	23,63488835	23,30644617	23,98122715	24,25002587	24,2018956	23,93307024	2,754086528	2,760361614
997	1719	562080	6257050	0	16,06166762	83,93833238	0	0	0	0	0	0	49	7,39556	0,510069	0	24,46704425	24,3883789	24,38824711	24,46581457	23,34515198	23,55164742	23,45116641	23,24465243	23,95624725	24,05828944	23,99996959	23,89794876	2,902375416	2,796761804
998	1720	562100	6257050	0	17,46349039	82,53650961	0	0	0	0	0	0	42	7,44742	0,566923	0	24,55082617	24,37607116	24,37589556	24,549168	23,31511553	23,46199231	23,34894273	23,20215522	23,90954582	23,93373169	23,86335871	23,83922234	3,007759308	2,835784673
999	1721	562120	6257050	0	0	100	0	0	0	0	0	0	42	6,88316	0,507083	0	24,59343381	24,60699184	24,60676217	24,59133304	23,29885533	23,58427462	23,4591146	23,17363586	23,85767596	24,06529926	23,98208992	23,77448223	2,967965422	2,874245227
1000	1722	562140	6257050	0	0	100	0	0	0	0	0	0	42	6,69381	0,507692	0	24,62125384	24,66638109	24,66610527	24,61873906	23,29549937	23,60738135	23,47025672	23,15831067	23,81308751	24,06118382	23,96481914	23,71673906	3,003481908	2,91029002
1001	1723	562160	6257050	0	0	100	0	0	0	0	0	0	49	7,34607	0,428333	0	24,64695109	24,91260457	24,91228268	24,64407608	23,30635841	23,77795878	23,62935231	23,15751032	23,78309431	24,24531724	24,13581348	23,67356575	2,936512376	2,942294404
1002	1724	562180	6257050	0	0	100	0	1	0	1	0	0	42	6,35409	0,295769	0,00141026	24,67635062	25,28449636	25,28413293	24,67319109	23,33352791	24,05142711	23,89200552	23,17357392	23,77231444	24,56127897	24,43901623	23,64995855	2,799267247	2,968813124
1003	1725	562200	6257050	0	0	92,23160287	7,768397127	0	0	0	0	0	42	6,55654	0,122917	0,00326389	24,71198075	25,75228872	25,75189049	24,70862361	23,37898609	24,40743799	24,23781639	23,20845697	23,78366613	24,9827483	24,84817015	23,64890614	2,606885489	2,988664491
1004	1726	562220	6257050	0	0	59,54146183	40,45853817	1	0	0	0	1	42	7,39675	0,00301282	0	24,75441578	26,08600992	26,0855901	24,75094257	23,44386991	24,68453923	24,50455167	23,26272687	23,81842013	25,30020588	25,1532134	23,67118777	2,475785565	3,001055124
1005	1727	562240	6257050	0	0	19,18432609	80,81567391	0	0	0	0	0	49	7,26512	-0,0440972	0	24,80272526	26,23614665	26,23572386	24,7992534	23,52784358	24,84827988	24,65930911	23,33763666	23,87589192	25,46867212	25,31083285	23,71779467	2,429873552	3,005728071
1006	1728	562260	6257050	0	0	48,25018314	51,74981686	1	0	1	0	0	42	7,08954	-0,0225	0,00134615	24,85462577	26,21166066	26,21125294	24,85127052	23,62859697	24,90435032	24,7079785	23,43106482	23,95311798	25,49550294	25,32865352	23,78602976	2,463857735	3,003108641
1007	1729	562280	6257050	0	0	3,262617129	96,73738287	0	0	0	0	0	42	8,36564	-0,0825694	0	24,90661785	26,38298117	26,38259305	24,90347572	23,7415585	25,11231564	24,91033169	23,53830561	24,04473675	25,71747578	25,54346934	23,87046586	2,389312366	2,994420675
1008	1730	562300	6257050	0	0	0	100	0	0	0	0	0	42	7,78756	-0,103397	0	24,95427144	26,44990048	26,44954454	24,95142956	23,85990421	25,25585864	25,05061787	23,65337005	24,1432026	25,85571524	25,67723243	23,96444931	2,358420638	2,981748746
1009	1731	562320	6257050	0	0	0	100	0	0	0	0	0	49	8,89935	-0,159722	0	24,99274423	26,59709499	26,59677263	24,99024055	23,97493493	25,45950323	25,25315262	23,76717946	24,2393833	26,07367794	25,89308539	24,05849273	2,278474997	2,968008178
1010	1732	562340	6257050	0	0	0	100	0	0	0	0	0	42	7,70958	-0,152436	0	25,01750768	26,58092108	26,58063341	25,01531046	24,07692546	25,54349876	25,33719756	23,86924247	24,32355933	26,1414091	25,96024517	24,14210176	2,27534608	2,956736296
1011	1733	562360	6257050	0	0	0	100	0	0	0	0	0	42	8,59662	-0,142292	0	25,02511377	26,55459107	26,55432527	25,02310735	24,15657957	25,60812764	25,4019453	23,94903452	24,38683964	26,19192399	26,01049452	24,20511981	2,274428438	2,951571558
1012	1734	562380	6257050	0	0	0	100	0	0	0	0	0	42	7,90624	-0,148974	0	25,01374795	26,56999626	26,56973017	25,01174638	24,20700841	25,68345524	25,4763168	23,99847752	24,42285645	26,26668664	26,08407116	24,23994225	2,252497093	2,955392018
1013	1735	562400	6257050	0	0	0	100	0	0	0	0	0	49	7,93899	-0,117083	0	24,98339752	26,49181479	26,49152776	24,98119072	24,22550394	25,67058719	25,46078317	24,01435446	24,42915413	26,23865165	26,05335474	24,24356884	2,279994383	2,969453553
1014	1736	562420	6257050	0	0	0	100	0	0	0	0	0	42	7,99874	-0,0896154	0	24,93566841	26,42576589	26,42543767	24,93307899	24,21396074	25,64504112	25,43137279	23,99897453	24,4074195	26,2049198	26,01587183	24,21808897	2,303118643	2,993137373
1015	1737	562440	6257050	0	0	4,857025128	95,14297487	0	0	0	0	0	42	7,21268	-0,00263889	0	24,87338391	26,2116875	26,21131029	24,870303	24,17762434	25,497319	25,27941426	23,9585557	24,36236085	26,02164333	25,82871784	24,169189	2,401828172	3,024507545
1016	1738	562460	6257050	0	0	8,45074341	91,54925659	0	0	0	0	0	42	8,64844	0,00455128	0	24,80006827	26,19206232	26,1916258	24,79645896	24,12314666	25,47426742	25,25301479	23,90069788	24,3000372	26,00605866	25,81016135	24,10388467	2,400875861	3,061190707
1017	1739	562480	6257050	0	0	87,74233508	12,25766492	0	0	0	0	0	49	7,58304	0,0588889	0	24,71941481	26,05186924	26,05137882	24,71529487	24,05705615	25,35770638	25,13427613	23,83250016	24,22652212	25,87318828	25,6757264	24,02882048	2,45939292	3,10102045
1018	1740	562500	6257050	0	0	76,62050973	23,37949027	2	0	2	0	0	42	7,71687	0,0508333	0	24,63485392	26,06190216	26,0613586	24,63027356	23,98497087	25,34267892	25,11863462	23,75972882	24,1471727	25,87372946	25,67630537	23,94948966	2,439876171	3,142301156
1019	1741	562520	6257050	0	0	100	0	1	0	1	0	0	42	8,01549	0,0690972	0	24,54928918	26,00331654	26,00272895	24,54431297	23,91134931	25,27723846	25,05378586	23,68668694	24,0663516	25,80940762	25,61339648	23,87007644	2,453865892	3,183820884
1020	1742	562540	6257050	0	0	96,90965512	0	0	0	0	0	0	42	7,87403	0,0491026	0	24,4650416	26,03674312	26,03611591	24,45973532	23,83950922	25,27686678	25,05503515	23,61637173	23,98737198	25,82877619	25,63523362	23,79353985	2,420514558	3,224814726
1021	1743	562560	6257050	0	0	75,50906521	0	0	0	0	0	0	49	6,39859	0,149792	0,00166667	24,39066924	25,77312126	25,77246932	24,38508325	23,77669461	25,06924364	24,84911825	23,55544579	23,91749533	25,57682475	25,38593238	23,72635499	2,53919076	3,263454267
1022	1754	561860	6257070	0	0	9,214623978	0	0	0	0	0	0	36	7,42826	0,152544	0	24,88276071	25,79660199	25,79639676	24,88113653	24,80543338	25,53107983	25,46170116	24,73529045	24,95740996	25,84364413	25,79635429	24,90994471	2,966159056	3,272678979
1023	1755	561880	6257070	0	0	39,21435804	0	0	0	0	0	0	36	8,01494	0,191346	0,00134615	24,96631265	25,71538962	25,71521121	24,96488802	24,7649831	25,4065939	25,33951058	24,69723817	24,91897844	25,69548099	25,65011519	24,87346205	2,992304448	3,242541915
1024	1756	561900	6257070	0	0	67,24175	0	0	0	0	0	0	36	7,31426	0,281302	0,00153846	25,02731589	25,4809431	25,48079666	25,02610136	24,70100394	25,16865533	25,1035485	24,63545483	24,86019828	25,40993632	25,36636075	24,8165251	3,071520576	3,202189928
1025	1757	561920	6257070	0	0	93,77608846	0	0	0	0	0	0	42	7,35925	0,162949	0,00128205	25,00653666	25,69986349	25,6997275	25,00548511	24,59871154	25,26484978	25,20083648	24,53399744	24,77027113	25,57396114	25,53149109	24,72764169	2,873938225	3,150843767
1026	1758	561940	6257070	0	0	100	0	0	0	0	0	0	36	6,71745	0,299882	0	24,88848379	25,21233549	25,21222431	24,88755591	24,45986248	24,88448004	24,82020048	24,39519406	24,65253249	25,13789953	25,09613784	24,6106872	2,979789547	3,085564557
1027	1759	561960	6257070	0	0	100	0	0	0	0	0	0	36	7,52917	0,285705	0	24,66715741	25,02456446	25,02445915	24,6662927	24,26754666	24,72815533	24,66207744	24,20103795	24,49431233	25,01753298	24,975627	24,45231378	2,877061567	3,006998292
1028	1760	561980	6257070	0	0	100	0	0	0	0	0	0	36	7,44133	0,393846	0	24,41772429	24,52553394	24,5254376	24,41687175	24,05258702	24,34451254	24,2746651	23,98253545	24,32512254	24,61857601	24,57546774	24,28197776	2,924268562	2,928448872
1029	1761	562000	6257070	0	0	100	0	0	0	0	0	0	42	7,88942	0,377308	0	24,22375152	24,39833205	24,39823134	24,22287773	23,84711545	24,19319732	24,11853071	23,77218679	24,17646846	24,52668278	24,48162054	24,13135763	2,826776507	2,862965658
1030	1762	562020	6257070	0	0	100	0	1	0	0	0	1	36	7,724	0,382426	0	24,1440546	24,33508368	24,3349762	24,14312329	23,67412698	24,04085339	23,9597872	23,5927879	24,06977831	24,431384	24,38327296	24,02161835	2,780157643	2,820963972
1031	1763	562040	6257070	0	0	100	0	0	0	0	0	0	36	7,88092	0,475833	0	24,18556037	24,17709407	24,17698043	24,18451668	23,54489184	23,78235616	23,69297803	23,4554279	24,00771301	24,18602101	24,1332527	23,95494341	2,872862583	2,806375018
1032	1764	562060	6257070	0	0	100	0	0	0	0	0	0	36	7,73859	0,426154	0,00159763	24,29320556	24,44195932	24,44182075	24,29197755	23,45698615	23,81806914	23,71951253	23,35820703	23,97137516	24,29664394	24,23758973	23,91228935	2,809965241	2,814288485
1033	1765	562080	6257070	0	66,38732447	33,61267553	0	1	0	1	0	0	42	6,51657	0,569744	0	24,3992803	24,2296262	24,22946732	24,39777685	23,4003927	23,54712564	23,43766449	23,29101217	23,93820098	23,97807618	23,91023437	23,87040293	3,005052286	2,835591426
1034	1766	562100	6257070	0	39,70188952	60,29811048	0	5	0	0	0	0	36	6,89299	0,614201	0	24,47475734	24,23188059	24,23168835	24,47292758	23,36581202	23,46884095	23,34863738	23,24577186	23,90011387	23,88119517	23,80338343	23,82236782	3,083543511	2,863007225
1035	1767	562120	6257070	0	0	100	0	0	0	0	0	0	36	7,64899	0,5025	0	24,52371786	24,59081419	24,59057493	24,52154421	23,34774095	23,67581549	23,54525731	23,21708165	23,86108196	24,13551975	24,0469621	23,77252809	2,969570494	2,892261146
1036	1768	562140	6257070	0	0	100	0	0	0	0	0	0	36	7,67745	0,496331	0	24,5582528	24,66890881	24,66863242	24,55575114	23,34391629	23,70753115	23,56659179	23,20285558	23,82781478	24,15261009	24,05287015	23,72807534	2,989009378	2,920761111
1037	1769	562160	6257070	0	0	100	0	0	0	0	0	0	42	7,03911	0,517308	0	24,58761045	24,66773123	24,66742435	24,58482093	23,35402519	23,70038376	23,54931797	23,20288526	23,80576489	24,11392201	24,00292983	23,69478604	3,041620915	2,946667915
1038	1770	562180	6257070	0	0	100	0	2	0	2	0	0	36	7,36833	0,423018	0,0012426	24,61721339	24,94406518	24,94372604	24,61419749	23,37863657	23,90387783	23,7435396	23,21801649	23,79867162	24,34498668	24,22317488	23,67682453	2,947156969	2,968574796
1039	1771	562200	6257070	0	0	100	0	0	0	0	0	0	36	6,4131	0,271218	0	24,64975156	25,35744021	25,35707152	24,6465718	23,41840385	24,21790617	24,04861006	23,2484945	23,80875555	24,71711718	24,58458146	23,67610613	2,777195755	2,985449202
1040	1772	562220	6257070	0	0	89,22979258	0,14049465	0	0	0	0	0	36	6,53948	0,123373	0	24,68798601	25,75733288	25,75694387	24,68472149	23,47166475	24,53251543	24,35523111	23,29345003	23,83588952	25,08936431	24,9470157	23,69335214	2,608210839	2,99647751
1041	1773	562240	6257070	0	0	24,31476136	22,64581682	0	0	0	0	0	42	7,026	-0,0120513	0	24,74159705	26,12744018	26,12703802	24,73830082	23,53493392	24,82542783	24,64064001	23,34893824	23,87812696	25,43461214	25,28271418	23,72597505	2,453027747	3,001720209
1042	1774	562260	6257070	0	0	14,10780787	0	0	0	0	0	0	36	7,58438	-0,00946746	0	24,8043415	26,15594553	26,15555267	24,80112092	23,6301209	24,9050937	24,71234302	23,43620198	23,95003092	25,49341869	25,33158852	23,78795776	2,466987705	3,001064321
1043	1775	562280	6257070	0	0	19,031091	15,41489243	0	0	0	0	0	36	7,98045	-0,0733974	0	24,84009044	26,33116956	26,33079511	24,8370776	23,73135244	25,115153	24,91809986	23,5330014	24,02880928	25,72083112	25,55347046	23,86117432	2,385827131	2,995356357
1044	1776	562300	6257070	0	0	43,60960028	33,54214994	0	0	0	0	0	36	6,31469	-0,0412426	0	24,853807	26,25640243	26,2560552	24,85101882	23,81472706	25,14496643	24,94619692	23,6147329	24,09338493	25,72293943	25,55341369	23,92360157	2,419434106	2,989814582
1045	1777	562320	6257070	0	0	0,749339242	92,56349847	0	0	0	0	0	42	7,78479	-0,129038	0	24,87330421	26,47887787	26,47854874	24,87073882	23,89894967	25,38145366	25,18160807	23,69768585	24,16042526	25,99376217	25,82237314	23,9887312	2,301626057	2,983569902
1046	1778	562340	6257070	0	0	0	100	0	0	0	0	0	36	8,41904	-0,148166	0	24,88605244	26,5290041	26,52869399	24,88367185	23,97445625	25,49129476	25,29072773	23,77242851	24,22005928	26,10425604	25,93158084	24,04706786	2,2682598	2,979299014
1047	1779	562360	6257070	0	0	0	100	0	0	0	0	0	36	8,14573	-0,150705	0	24,88920714	26,53679084	26,53649178	24,88692913	24,03636908	25,56292281	25,36150813	23,83348328	24,267364	26,17043571	25,99647953	24,09308807	2,25463417	2,979113271
1048	1780	562380	6257070	0	0	0	100	0	0	0	0	0	36	8,4765	-0,140947	0	24,87755198	26,51334159	26,51304	24,87524753	24,07687679	25,59914286	25,39628621	23,87255808	24,29478399	26,19849585	26,02284402	24,11881361	2,256060238	2,98556255
1049	1781	562400	6257070	0	0	0	100	0	0	0	0	0	42	8,0382	-0,139359	0	24,85097151	26,51027046	26,5099496	24,84849699	24,09396181	25,63411339	25,42897638	23,88734532	24,3003713	26,23335389	26,05529026	24,12198399	2,24754093	2,999574732
1050	1782	562420	6257070	0	0	0	100	0	0	0	0	0	36	8,28746	-0,131065	0	24,81050052	26,49065212	26,49029821	24,80772896	24,08844665	25,64178624	25,43367354	23,87884479	24,28480875	26,24090917	26,05987602	24,10344871	2,24804482	3,020947804
1051	1783	562440	6257070	0	0	17,21825786	82,78174214	0	0	0	0	0	36	7,12461	-0,0383974	0	24,75808164	26,2614553	26,26106479	24,75492511	24,06341629	25,48767993	25,27622027	23,85064207	24,25087243	26,04577483	25,86167206	24,06648384	2,355063898	3,048595781
1052	1784	562460	6257070	0	0	1,590999599	98,4090004	0	0	0	0	0	36	7,78915	-0,0172781	0	24,69623185	26,20718427	26,20674692	24,69264827	24,02320764	25,44652535	25,232255	23,80763089	24,20253835	26,0021847	25,81555603	24,01562472	2,372735855	3,080993042
1053	1785	562480	6257070	0	0	50,9786258	38,79346805	0	0	0	0	0	42	7,05737	0,0412821	0	24,63186236	26,05889202	26,05841076	24,62785284	23,97601558	25,33252252	25,11594973	23,75822817	24,14775105	25,86669491	25,67816413	23,95895614	2,437852899	3,115464491
1054	1786	562500	6257070	0	0	47,8857815	8,43473616	0	0	0	0	0	36	5,65614	0,148757	0,00349112	24,57367831	25,79102933	25,79051022	24,56926323	23,93115023	25,13216189	24,91389616	23,71187445	24,0954065	25,61865443	25,42879366	23,90532959	2,564287209	3,149935047
1055	1787	562520	6257070	0	0	27,8007328	0	0	0	0	0	0	36	5,58938	0,182436	0,00365385	24,509893	25,7016551	25,70109539	24,50509868	23,87920341	25,05353643	24,83442382	23,65911723	24,03628551	25,53056406	25,34027948	23,84579208	2,598571729	3,185846364
1056	1788	562540	6257070	0	0	3,679106035	0	0	0	0	0	0	36	6,64868	0,193787	0,00236686	24,45759155	25,66666284	25,6660725	24,45252135	23,83588221	25,01501273	24,79572108	23,61561124	23,98737648	25,49222352	25,30216038	23,79710177	2,606783687	3,214754183
1057	1803	561920	6257090	0	0	2,035685264	0	0	0	0	0	0	42	7,4228	0,118611	0,00194444	24,87556249	25,72427668	25,72411781	24,87434483	24,46404589	25,25191027	25,17966794	24,39096617	24,65374622	25,61032599	25,56194199	24,60517081	2,784738558	3,133411031
1058	1804	561940	6257090	0	0	27,09033404	0	0	0	0	0	0	36	6,4038	0,218333	0	24,77291176	25,369702	25,36955413	24,77172425	24,35088938	24,97351711	24,89896028	24,27571381	24,55924845	25,29689154	25,24742957	24,50964843	2,862037347	3,089491567
1059	1805	561960	6257090	0	0	52,33825	0	0	0	0	0	0	36	7,5196	0,238611	0	24,60483939	25,15826888	25,15812408	24,60366788	24,18428623	24,78915407	24,71121667	24,10576133	24,42400607	25,13057543	25,07960367	24,37290491	2,81887278	3,028531226
1060	1806	561980	6257090	0	0	76,11355554	0	0	0	0	0	0	36	8,09423	0,344744	0	24,42991406	24,74169458	24,74155445	24,42871743	24,00436496	24,44872831	24,36573899	23,92100744	24,28433576	24,77297492	24,71951786	24,23080352	2,882683532	2,969381151
1061	1807	562000	6257090	0	0	97,04569576	0	0	0	0	0	0	42	7,57255	0,337431	0	24,30262193	24,65960064	24,65945295	24,3013688	23,84014877	24,32556052	24,23681779	23,7509991	24,16528411	24,69613037	24,63953367	24,10860455	2,816059765	2,922694352
1062	1808	562020	6257090	0	0	100	0	0	0	0	0	0	36	7,81472	0,353205	0,00224359	24,23950067	24,58016108	24,58000863	24,23819935	23,70204744	24,18458232	24,09059867	23,60767347	24,07559709	24,59110187	24,53183908	24,01625723	2,791959573	2,88738921
1063	1809	562040	6257090	0	0	100	0	0	0	0	0	0	36	6,99102	0,426597	0	24,2436009	24,42932779	24,42916804	24,24218912	23,58867553	23,97136193	23,86998139	23,48705159	24,00974801	24,38430015	24,32035594	23,94576422	2,85806014	2,86940209
1064	1810	562060	6257090	0	0	100	0	0	0	0	0	0	36	7,24286	0,382308	0	24,29396629	24,618348	24,61816665	24,29239555	23,50507876	23,99553239	23,88628907	23,39547252	23,9629178	24,46745153	24,3977742	23,89317422	2,79396468	2,868015044
1065	1811	562080	6257090	0	56,34588149	43,65411851	0	0	0	0	0	0	42	6,54546	0,506875	0	24,35804835	24,40492624	24,40473018	24,35626499	23,44739305	23,75050092	23,63231149	23,32910421	23,92487244	24,18052915	24,10362954	23,84797195	2,955072672	2,878522845
1066	1812	562100	6257090	0	30,12909929	69,87090071	0	0	0	0	0	0	36	7,71799	0,55109	0	24,41496765	24,38279596	24,38257494	24,41293338	23,41049999	23,66501507	23,5377229	23,28319346	23,88990646	24,08014469	23,99493801	23,80472113	3,023805273	2,896079476
1067	1813	562120	6257090	0	30,19307821	69,80692179	0	0	0	0	0	0	36	6,87816	0,488958	0	24,45941937	24,60892414	24,60866858	24,45711955	23,39037846	23,77918183	23,64297325	23,25400441	23,85802081	24,22287445	24,12867149	23,76380438	2,963806003	2,916950559
1068	1814	562140	6257090	0	0	100	0	0	0	0	0	0	36	7,88382	0,43859	0	24,49432973	24,79233945	24,79205138	24,49177374	23,38465824	23,88335806	23,73834969	23,23936446	23,83208845	24,34222033	24,23863472	23,7284619	2,920680741	2,938494984
1069	1815	562160	6257090	0	0	100	0	0	0	0	0	0	42	7,35951	0,456597	0	24,52430755	24,79635062	24,79603859	24,52152474	23,39226524	23,87711216	23,72343402	23,2383409	23,81536712	24,31195177	24,19886891	23,70225403	2,96356408	2,958820158
1070	1816	562180	6257090	0	0	84,76311366	0	0	0	0	0	0	36	6,88519	0,402115	0	24,55589931	24,97208887	24,97175307	24,55293909	23,41012782	24,00113319	23,8397444	23,24837502	23,81006025	24,44873214	24,32674642	23,68801722	2,913802306	2,975242851
1071	1817	562200	6257090	0	0	38,5735	0	0	0	0	0	0	36	8,21564	0,315972	0	24,5985271	25,22445455	25,22409754	24,59543135	23,43611388	24,17968372	24,01118437	23,26707141	23,8162012	24,65642961	24,52578828	23,68546101	2,823576907	2,987175885
1072	1818	562220	6257090	0	0	2,398097745	0	0	0	0	0	0	36	7,18812	0,254487	0	24,63284485	25,40433546	25,40396579	24,6296739	23,4642897	24,31429229	24,14045153	23,28978181	23,82926992	24,81069741	24,67344361	23,6918886	2,759124365	2,994487246
1073	1824	562340	6257090	0	0	0,29139561	8,586974289	0	0	0	0	0	36	7,44921	-0,108397	0	24,81771951	26,4102915	26,40997273	24,81524547	23,93480618	25,41300952	25,21448809	23,73486881	24,17628851	26,01284178	25,84355902	24,0066983	2,310602254	2,992570475
1074	1825	562360	6257090	0	0	0,402239426	21,21967156	0	0	0	0	0	36	7,85057	-0,131875	0	24,81098766	26,46857398	26,46825679	24,8085463	23,97373756	25,5016564	25,3023023	23,7729055	24,20352286	26,10977046	25,93937811	24,03280722	2,272984852	2,996266663
1075	1826	562380	6257090	0	0	0,0002418	30,62866169	0	0	0	0	0	36	7,6056	-0,106538	0	24,79447559	26,40604626	26,40572469	24,79198122	24,00343203	25,50128371	25,30043254	23,80114533	24,22120039	26,09441046	25,92237153	24,04884738	2,295446962	3,005094191
1076	1827	562400	6257090	0	0	0,065251551	34,16386217	0	0	0	0	0	42	6,46593	-0,0454861	0	24,76729885	26,25546652	26,25513112	24,76464311	24,0167247	25,42765113	25,22457619	23,81233173	24,22348967	25,99008806	25,81581026	24,04892512	2,362722457	3,01988529
1077	1828	562420	6257090	0	0	9,571931637	26,2506541	0	0	0	0	0	36	5,90937	0,0267949	0	24,72963425	26,07692767	26,07656855	24,72672161	24,01233837	25,32164292	25,11588794	23,80540294	24,2093804	25,85022765	25,67337227	24,03227046	2,444586334	3,040391666
1078	1829	562440	6257090	0	0	36,92147475	0,982525251	0	0	0	0	0	36	6,3745	0,03375	0	24,68183356	26,05900407	26,05860807	24,67859127	23,99192132	25,31804085	25,10962973	23,78231464	24,18015666	25,84866014	25,66924919	24,00048652	2,444861055	3,066257542
1079	1830	562460	6257090	0	0	14,69197399	12,25337089	0	0	0	0	0	36	6,92229	0,00314103	0,00307692	24,63647014	26,13424933	26,1338148	24,63290872	23,96662572	25,37306154	25,16278367	23,75505336	24,14749601	25,92525337	25,74400463	23,96596332	2,399002713	3,092115264
1080	1831	562480	6257090	0	0	1,0909056	0	0	0	0	0	0	42	7,08916	-0,0195139	0	24,60616648	26,19169785	26,19123115	24,60233489	23,94879461	25,4136986	25,20104281	23,73477484	24,12423276	25,98162013	25,79790589	23,94021741	2,365218047	3,111939294
1081	1853	562000	6257110	0	0	3,03861732	0	0	0	0	0	0	42	7,59327	0,304872	0	24,29850842	24,78874191	24,7885661	24,29703505	23,78956566	24,37576753	24,27821146	23,69149447	24,12263576	24,78186703	24,71834105	24,05900159	2,778378409	2,940274899
1082	1854	562020	6257110	0	0	23,80645646	0	0	0	0	0	0	36	8,03945	0,310237	0	24,26820838	24,76785359	24,76766887	24,26665601	23,69913894	24,29902141	24,19626548	23,59586307	24,061687	24,73138447	24,66449889	23,99469335	2,760082984	2,92265259
1083	1855	562040	6257110	0	0	47,0045	0	0	0	0	0	0	36	7,05935	0,310705	0	24,26607417	24,7953769	24,79517681	24,26438922	23,60426388	24,23401886	24,12397837	23,49368291	23,99954851	24,69967003	24,6276573	23,92742446	2,740749553	2,911633677
1084	1856	562060	6257110	0	0	70,1855	0	0	0	0	0	0	36	7,705	0,265562	0,00449704	24,29207438	24,96572477	24,96550297	24,29023099	23,53186604	24,27221419	24,15492214	23,41390884	23,95040623	24,78744343	24,70988584	23,87270882	2,676346467	2,912248217
1085	1857	562080	6257110	0	17,98174732	74,75898671	0	0	0	0	0	0	42	6,56014	0,398974	0,00134615	24,32787799	24,70380788	24,70357229	24,32582474	23,48140746	24,01880645	23,89256089	23,35478038	23,91067334	24,48118812	24,39611343	23,82552868	2,846022542	2,921169284
1086	1858	562100	6257110	0	11,82199453	88,17800547	0	0	0	0	0	0	36	7,43761	0,434911	0	24,36586929	24,67903771	24,67878199	24,36361394	23,44635459	23,94574521	23,81156919	23,31186557	23,8780326	24,39741516	24,30510289	23,7856683	2,89800735	2,932245529
1087	1859	562120	6257110	0	11,99355273	88,00644727	0	0	0	0	0	0	36	6,86636	0,394808	0,00153846	24,40173068	24,83724642	24,83696513	24,3992753	23,42506685	24,01646142	23,87493297	23,28312495	23,85032428	24,48899012	24,38938246	23,75064172	2,858773417	2,946152048
1088	1860	562140	6257110	0	0	78,03047382	0	0	0	0	0	0	36	7,01888	0,367219	0	24,43702302	24,95548814	24,95518417	24,43438311	23,4149026	24,06961865	23,92107796	23,26588413	23,83025335	24,55189492	24,44491875	23,72318817	2,836827275	2,958729736
1089	1861	562160	6257110	0	0	32,61036698	0	0	0	0	0	0	42	7,40062	0,371795	0	24,47687167	24,98917035	24,98884969	24,47407713	23,41280511	24,06747202	23,91266983	23,25754064	23,81751666	24,54017798	24,4262745	23,70352938	2,856159665	2,96910806
1090	1862	562180	6257110	0	0	0,900361087	0	0	0	0	0	0	36	7,16134	0,326686	0	24,50588903	25,1313769	25,13104107	24,5029872	23,4179708	24,15568089	23,99630124	23,2580331	23,81246262	24,64420603	24,52496891	23,69311973	2,810560038	2,977106201
1091	1903	562080	6257130	0	0	0,426239508	0	0	0	0	0	0	42	7,2849	0,283056	0	24,32445255	25,03185891	25,03158873	24,32217538	23,47917465	24,25373883	24,12013154	23,34489831	23,88770949	24,77024676	24,6780265	23,79535003	2,71479954	2,947031173
1092	1904	562100	6257130	0	0	15,49975	0	0	0	0	0	0	36	7,69721	0,339359	0,00160256	24,34309925	24,93047735	24,93019674	24,34069277	23,46002409	24,15361657	24,01490343	23,32075885	23,8663491	24,64386154	24,54693892	23,76931616	2,790236285	2,9554302
1093	1905	562120	6257130	0	0	20,38901676	0	0	0	0	0	0	36	7,46284	0,296458	0	24,36453542	25,07577686	25,07547656	24,36198322	23,44460065	24,22968469	24,0853575	23,29961727	23,84620127	24,74257502	24,64008206	23,74357387	2,742996711	2,964637848
1094	1906	562140	6257130	0	0	0,00323865	0	0	0	0	0	0	36	7,83973	0,270705	0	24,38927789	25,16969317	25,169381	24,38663641	23,43342701	24,27065432	24,12267944	23,28473772	23,83374453	24,79707599	24,69080284	23,72732384	2,715490273	2,968513271
